# Supplementary material for: Egg masses as training aids for spotted lanternfly Lycorma delicatula detection dogs
Source: PLoS One. 2021 May 3;16(5):e0250945. doi: 10.1371/journal.pone.0250945 (PMC8092771; doi:10.1371/journal.pone.0250945)
Supplement: S1 File — (XLSX) [file pone.0250945.s001.xlsx]

## Sheet: duration_data
dog	date	trial_num	train_test	send_num	port_num	odor_general	slf_type	duration_sec
Pacy	2020-01-17	1	train	1	port_1	slf	dead	0.4
Pacy	2020-01-17	1	train	1	port_2	control	dead	0.574
Pacy	2020-01-17	1	train	1	port_3	bark	dead	0.55
Pacy	2020-01-17	1	train	1	port_4	bark	dead	0.65
Pacy	2020-01-17	1	train	1	port_5	bark	dead	0.375
Pacy	2020-01-17	1	train	1	port_6	bark	dead	0.491
Pacy	2020-01-17	1	train	1	port_7	bark	dead	0.85
Pacy	2020-01-17	1	train	1	port_8	bark	dead	0.517
Pacy	2020-01-17	1	train	2	port_1	slf	dead	2.533
Pacy	2020-01-17	2	train	1	port_1	bark	dead	0.425
Pacy	2020-01-17	2	train	1	port_2	control	dead	0.45
Pacy	2020-01-17	2	train	1	port_3	bark	dead	0.425
Pacy	2020-01-17	2	train	1	port_4	bark	dead	0.576
Pacy	2020-01-17	2	train	1	port_5	slf	dead	0.425
Pacy	2020-01-17	2	train	1	port_6	bark	dead	0.624
Pacy	2020-01-17	2	train	1	port_7	bark	dead	0.361
Pacy	2020-01-17	2	train	1	port_8	bark	dead	0.625
Pacy	2020-01-17	2	train	2	port_1	bark	dead	0.9
Pacy	2020-01-17	2	train	2	port_2	control	dead	0.383
Pacy	2020-01-17	2	train	2	port_3	bark	dead	0.4
Pacy	2020-01-17	2	train	2	port_3	bark	dead	3.675
Pacy	2020-01-17	2	train	2	port_4	bark	dead	1.049
Pacy	2020-01-17	2	train	2	port_5	slf	dead	0.716
Pacy	2020-01-17	2	train	2	port_6	bark	dead	4.7
Pacy	2020-01-17	2	train	2	port_7	bark	dead	0.283
Pacy	2020-01-17	2	train	3	port_1	bark	dead	0.501
Pacy	2020-01-17	2	train	3	port_2	control	dead	0.515
Pacy	2020-01-17	2	train	3	port_3	bark	dead	0.675
Pacy	2020-01-17	2	train	3	port_4	bark	dead	0.534
Pacy	2020-01-17	2	train	3	port_5	slf	dead	1.525
Pacy	2020-01-17	3	train	1	port_1	bark	dead	0.358
Pacy	2020-01-17	3	train	1	port_2	control	dead	0.408
Pacy	2020-01-17	3	train	1	port_3	bark	dead	0.641
Pacy	2020-01-17	3	train	1	port_4	bark	dead	3.775
Pacy	2020-01-17	3	train	1	port_5	bark	dead	1.05
Pacy	2020-01-17	3	train	1	port_6	bark	dead	0.275
Pacy	2020-01-17	3	train	1	port_7	slf	dead	2.658
Pacy	2020-01-17	4	train	1	port_1	bark	dead	0.5
Pacy	2020-01-17	4	train	1	port_2	slf	dead	2.507
Pacy	2020-01-17	5	train	1	port_1	bark	dead	0.275
Pacy	2020-01-17	5	train	1	port_2	bark	dead	2.508
Pacy	2020-01-17	5	train	1	port_3	bark	dead	0.559
Pacy	2020-01-17	5	train	1	port_4	bark	dead	0.475
Pacy	2020-01-17	5	train	1	port_5	bark	dead	0.498
Pacy	2020-01-17	5	train	1	port_6	bark	dead	0.4
Pacy	2020-01-17	5	train	1	port_7	control	dead	0.675
Pacy	2020-01-17	5	train	1	port_8	slf	dead	2.775
Pacy	2020-01-17	6	train	1	port_1	slf	dead	2.4
Pacy	2020-01-17	7	train	1	port_1	control	dead	0.5
Pacy	2020-01-17	7	train	1	port_2	bark	dead	0.616
Pacy	2020-01-17	7	train	1	port_3	bark	dead	0.908
Pacy	2020-01-17	7	train	1	port_4	bark	dead	0.675
Pacy	2020-01-17	7	train	1	port_5	bark	dead	0.283
Pacy	2020-01-17	7	train	1	port_6	bark	dead	0.65
Pacy	2020-01-17	7	train	1	port_7	slf	dead	2.4
Pacy	2020-01-17	8	train	1	port_1	control	dead	1.149
Pacy	2020-01-17	8	train	1	port_2	bark	dead	3.925
Pacy	2020-01-17	8	train	1	port_3	slf	dead	2.8
Pacy	2020-01-17	9	train	1	port_1	control	dead	0.466
Pacy	2020-01-17	9	train	1	port_2	bark	dead	3.375
Pacy	2020-01-17	9	train	1	port_3	bark	dead	0.883
Pacy	2020-01-17	9	train	1	port_4	slf	dead	2.425
Pacy	2020-01-17	10	train	1	port_1	control	dead	0.433
Pacy	2020-01-17	10	train	1	port_2	bark	dead	2.908
Pacy	2020-01-17	10	train	1	port_3	bark	dead	0.492
Pacy	2020-01-17	10	train	1	port_4	bark	dead	3.642
Pacy	2020-01-17	10	train	1	port_5	bark	dead	0.525
Pacy	2020-01-17	10	train	1	port_6	slf	dead	2.9
Pacy	2020-01-21	1	train	1	port_2	bark	dead	0.283
Pacy	2020-01-21	1	train	1	port_3	bark	dead	0.425
Pacy	2020-01-21	1	train	1	port_4	bark	dead	0.575
Pacy	2020-01-21	1	train	1	port_5	bark	dead	0.875
Pacy	2020-01-21	1	train	1	port_6	slf	dead	3.375
Pacy	2020-01-21	2	train	1	port_1	control	dead	0.276
Pacy	2020-01-21	2	train	1	port_2	bark	dead	0.5
Pacy	2020-01-21	2	train	1	port_3	bark	dead	0.4
Pacy	2020-01-21	2	train	1	port_4	bark	dead	0.526
Pacy	2020-01-21	2	train	1	port_5	bark	dead	0.35
Pacy	2020-01-21	2	train	1	port_6	bark	dead	0.65
Pacy	2020-01-21	2	train	1	port_7	bark	dead	0.958
Pacy	2020-01-21	2	train	1	port_8	slf	dead	2.417
Pacy	2020-01-21	3	train	1	port_1	control	dead	0.3
Pacy	2020-01-21	3	train	1	port_2	bark	dead	0.45
Pacy	2020-01-21	3	train	1	port_3	bark	dead	0.55
Pacy	2020-01-21	3	train	1	port_4	slf	dead	2.607
Pacy	2020-01-21	4	train	1	port_1	control	dead	0.35
Pacy	2020-01-21	4	train	1	port_2	bark	dead	0.65
Pacy	2020-01-21	4	train	1	port_3	bark	dead	0.475
Pacy	2020-01-21	4	train	1	port_4	bark	dead	0.4
Pacy	2020-01-21	4	train	1	port_5	bark	dead	0.708
Pacy	2020-01-21	4	train	1	port_6	bark	dead	0.3
Pacy	2020-01-21	4	train	1	port_7	slf	dead	0.708
Pacy	2020-01-21	4	train	1	port_8	bark	dead	0.75
Pacy	2020-01-21	5	train	1	port_1	control	dead	0.351
Pacy	2020-01-21	5	train	1	port_2	bark	dead	3.108
Pacy	2020-01-21	5	train	1	port_3	bark	dead	0.575
Pacy	2020-01-21	5	train	1	port_4	bark	dead	1
Pacy	2020-01-21	5	train	1	port_5	bark	dead	0.699
Pacy	2020-01-21	5	train	1	port_6	bark	dead	0.674
Pacy	2020-01-21	5	train	1	port_7	slf	dead	3.15
Pacy	2020-01-21	6	train	1	port_1	control	dead	0.676
Pacy	2020-01-21	6	train	1	port_2	slf	dead	2.793
Pacy	2020-01-21	7	train	1	port_1	control	dead	0.35
Pacy	2020-01-21	7	train	1	port_2	bark	dead	0.425
Pacy	2020-01-21	7	train	1	port_3	slf	dead	2.899
Pacy	2020-01-21	8	train	1	port_2	bark	dead	0.55
Pacy	2020-01-21	8	train	1	port_3	slf	dead	2.65
Pacy	2020-01-21	9	train	1	port_1	slf	dead	3.041
Pacy	2020-01-21	10	train	1	port_1	bark	dead	0.325
Pacy	2020-01-21	10	train	1	port_2	bark	dead	0.45
Pacy	2020-01-21	10	train	1	port_3	control	dead	0.725
Pacy	2020-01-21	10	train	1	port_4	bark	dead	0.65
Pacy	2020-01-21	10	train	1	port_5	slf	dead	2.8
Pacy	2020-01-21	11	train	1	port_1	bark	dead	0.275
Pacy	2020-01-21	11	train	1	port_1	bark	dead	0.437
Pacy	2020-01-21	11	train	1	port_2	bark	dead	0.65
Pacy	2020-01-21	11	train	1	port_3	control	dead	0.275
Pacy	2020-01-21	11	train	1	port_4	bark	dead	0.65
Pacy	2020-01-21	11	train	1	port_5	bark	dead	0.475
Pacy	2020-01-21	11	train	1	port_6	bark	dead	0.575
Pacy	2020-01-21	11	train	1	port_7	slf	dead	2.6
Pacy	2020-01-23	1	train	1	port_3	bark	dead	0.508
Pacy	2020-01-23	1	train	1	port_4	bark	dead	0.625
Pacy	2020-01-23	1	train	1	port_5	slf	dead	0.675
Pacy	2020-01-23	1	train	1	port_6	bark	dead	0.625
Pacy	2020-01-23	1	train	1	port_7	bark	dead	0.75
Pacy	2020-01-23	1	train	1	port_8	bark	dead	1.299
Pacy	2020-01-23	1	train	2	port_1	control	dead	0.625
Pacy	2020-01-23	1	train	2	port_2	bark	dead	0.55
Pacy	2020-01-23	1	train	2	port_3	bark	dead	0.583
Pacy	2020-01-23	1	train	2	port_4	bark	dead	0.275
Pacy	2020-01-23	1	train	2	port_5	slf	dead	0.675
Pacy	2020-01-23	1	train	2	port_6	bark	dead	0.724
Pacy	2020-01-23	1	train	2	port_7	bark	dead	1.023
Pacy	2020-01-23	1	train	2	port_8	bark	dead	0.467
Pacy	2020-01-23	1	train	2	port_8	bark	dead	2.225
Pacy	2020-01-23	1	train	2	port_1	control	dead	0.525
Pacy	2020-01-23	1	train	2	port_2	bark	dead	0.875
Pacy	2020-01-23	1	train	2	port_1	control	dead	0.691
Pacy	2020-01-23	1	train	2	port_2	bark	dead	3.15
Pacy	2020-01-23	1	train	2	port_3	bark	dead	0.55
Pacy	2020-01-23	1	train	2	port_4	bark	dead	1.025
Pacy	2020-01-23	1	train	2	port_5	slf	dead	0.516
Pacy	2020-01-23	1	train	2	port_6	bark	dead	0.675
Pacy	2020-01-23	1	train	2	port_7	bark	dead	0.65
Pacy	2020-01-23	1	train	3	port_1	control	dead	0.301
Pacy	2020-01-23	1	train	3	port_2	bark	dead	0.425
Pacy	2020-01-23	1	train	3	port_3	bark	dead	0.474
Pacy	2020-01-23	1	train	3	port_4	bark	dead	0.609
Pacy	2020-01-23	1	train	3	port_5	slf	dead	2.075
Pacy	2020-01-23	2	train	1	port_1	bark	dead	0.325
Pacy	2020-01-23	2	train	1	port_2	bark	dead	0.406
Pacy	2020-01-23	2	train	1	port_3	bark	dead	0.5
Pacy	2020-01-23	2	train	1	port_4	bark	dead	0.5
Pacy	2020-01-23	2	train	1	port_5	control	dead	0.517
Pacy	2020-01-23	2	train	1	port_6	slf	dead	0.699
Pacy	2020-01-23	2	train	1	port_7	bark	dead	0.601
Pacy	2020-01-23	2	train	1	port_8	bark	dead	0.899
Pacy	2020-01-23	2	train	2	port_1	bark	dead	0.501
Pacy	2020-01-23	2	train	2	port_2	bark	dead	0.826
Pacy	2020-01-23	2	train	2	port_3	bark	dead	0.375
Pacy	2020-01-23	2	train	2	port_4	bark	dead	2.825
Pacy	2020-01-23	2	train	2	port_5	control	dead	0.55
Pacy	2020-01-23	2	train	2	port_6	slf	dead	3.5
Pacy	2020-01-23	3	train	1	port_1	bark	dead	0.623
Pacy	2020-01-23	3	train	1	port_2	bark	dead	0.5
Pacy	2020-01-23	3	train	1	port_3	bark	dead	0.767
Pacy	2020-01-23	3	train	1	port_4	bark	dead	0.725
Pacy	2020-01-23	3	train	1	port_5	control	dead	0.7
Pacy	2020-01-23	3	train	1	port_6	bark	dead	0.625
Pacy	2020-01-23	3	train	1	port_7	slf	dead	2.925
Pacy	2020-01-23	4	train	1	port_1	bark	dead	0.275
Pacy	2020-01-23	4	train	1	port_2	bark	dead	3.425
Pacy	2020-01-23	4	train	1	port_3	bark	dead	0.533
Pacy	2020-01-23	4	train	1	port_4	slf	dead	3
Pacy	2020-01-23	5	train	1	port_1	bark	dead	0.425
Pacy	2020-01-23	5	train	1	port_2	slf	dead	3.125
Pacy	2020-01-23	6	train	1	port_1	bark	dead	0.525
Pacy	2020-01-23	6	train	1	port_2	bark	dead	0.45
Pacy	2020-01-23	6	train	1	port_3	slf	dead	2.524
Pacy	2020-01-23	7	train	1	port_1	bark	dead	0.375
Pacy	2020-01-23	7	train	1	port_2	bark	dead	0.6
Pacy	2020-01-23	7	train	1	port_3	slf	dead	2.7
Pacy	2020-01-23	8	train	1	port_1	bark	dead	0.388
Pacy	2020-01-23	8	train	1	port_2	bark	dead	0.55
Pacy	2020-01-23	8	train	1	port_3	bark	dead	0.475
Pacy	2020-01-23	8	train	1	port_4	slf	dead	2.551
Pacy	2020-01-23	9	train	1	port_1	slf	dead	0.274
Pacy	2020-01-23	9	train	1	port_2	bark	dead	0.525
Pacy	2020-01-23	9	train	1	port_3	control	dead	0.45
Pacy	2020-01-23	9	train	1	port_4	bark	dead	0.823
Pacy	2020-01-23	9	train	1	port_5	bark	dead	0.649
Pacy	2020-01-23	9	train	1	port_6	bark	dead	0.525
Pacy	2020-01-23	9	train	1	port_7	bark	dead	0.749
Pacy	2020-01-23	9	train	1	port_8	bark	dead	3
Pacy	2020-01-23	9	train	2	port_1	slf	dead	2.825
Pacy	2020-01-23	10	train	1	port_1	bark	dead	0.525
Pacy	2020-01-23	10	train	1	port_2	bark	dead	0.525
Pacy	2020-01-23	10	train	1	port_3	control	dead	0.575
Pacy	2020-01-23	10	train	1	port_4	bark	dead	0.7
Pacy	2020-01-23	10	train	1	port_5	bark	dead	1.05
Pacy	2020-01-23	10	train	1	port_6	bark	dead	0.266
Pacy	2020-01-23	10	train	1	port_7	bark	dead	3.592
Pacy	2020-01-23	10	train	1	port_7	bark	dead	5.099
Pacy	2020-01-23	10	train	1	port_8	slf	dead	3.25
Pacy	2020-01-27	1	train	1	port_1	bark	dead	0.675
Pacy	2020-01-27	1	train	1	port_2	bark	dead	0.583
Pacy	2020-01-27	1	train	1	port_3	slf	dead	2.9
Pacy	2020-01-27	2	train	1	port_1	slf	dead	0.974
Pacy	2020-01-27	2	train	1	port_2	bark	dead	0.608
Pacy	2020-01-27	2	train	1	port_3	bark	dead	0.4
Pacy	2020-01-27	2	train	1	port_4	bark	dead	0.792
Pacy	2020-01-27	2	train	1	port_5	bark	dead	0.422
Pacy	2020-01-27	2	train	1	port_6	bark	dead	0.6
Pacy	2020-01-27	2	train	1	port_7	bark	dead	0.625
Pacy	2020-01-27	2	train	1	port_8	control	dead	1.875
Pacy	2020-01-27	2	train	1	port_7	bark	dead	1.25
Pacy	2020-01-27	2	train	1	port_6	bark	dead	0.674
Pacy	2020-01-27	2	train	1	port_5	bark	dead	0.75
Pacy	2020-01-27	2	train	1	port_6	bark	dead	0.325
Pacy	2020-01-27	2	train	1	port_7	bark	dead	0.267
Pacy	2020-01-27	2	train	2	port_1	slf	dead	2.575
Pacy	2020-01-27	3	train	1	port_1	bark	dead	0.016
Pacy	2020-01-27	3	train	1	port_2	bark	dead	0.466
Pacy	2020-01-27	3	train	1	port_3	slf	dead	2.4
Pacy	2020-01-27	4	train	1	port_1	bark	dead	0.516
Pacy	2020-01-27	4	train	1	port_2	slf	dead	1.025
Pacy	2020-01-27	4	train	1	port_3	bark	dead	0.4
Pacy	2020-01-27	4	train	1	port_4	bark	dead	0.624
Pacy	2020-01-27	4	train	1	port_5	bark	dead	0.725
Pacy	2020-01-27	4	train	1	port_6	bark	dead	0.559
Pacy	2020-01-27	4	train	1	port_7	bark	dead	0.325
Pacy	2020-01-27	4	train	1	port_8	control	dead	0.9
Pacy	2020-01-27	4	train	2	port_1	bark	dead	0.375
Pacy	2020-01-27	4	train	2	port_2	slf	dead	2.6
Pacy	2020-01-27	5	train	1	port_1	bark	dead	0.126
Pacy	2020-01-27	5	train	1	port_2	bark	dead	0.525
Pacy	2020-01-27	5	train	1	port_3	control	dead	0.524
Pacy	2020-01-27	5	train	1	port_4	bark	dead	0.325
Pacy	2020-01-27	5	train	1	port_5	slf	dead	2.55
Pacy	2020-01-27	6	train	1	port_1	bark	dead	0.4
Pacy	2020-01-27	6	train	1	port_2	bark	dead	0.35
Pacy	2020-01-27	6	train	1	port_3	control	dead	0.525
Pacy	2020-01-27	6	train	1	port_4	bark	dead	0.742
Pacy	2020-01-27	6	train	1	port_5	bark	dead	0.375
Pacy	2020-01-27	6	train	1	port_6	bark	dead	0.625
Pacy	2020-01-27	6	train	1	port_7	slf	dead	2.725
Pacy	2020-01-27	7	train	1	port_1	slf	dead	2.575
Pacy	2020-01-27	8	train	1	port_1	bark	dead	0.376
Pacy	2020-01-27	8	train	1	port_2	bark	dead	0.425
Pacy	2020-01-27	8	train	1	port_3	control	dead	0.5
Pacy	2020-01-27	8	train	1	port_4	bark	dead	0.425
Pacy	2020-01-27	8	train	1	port_5	bark	dead	0.642
Pacy	2020-01-27	8	train	1	port_6	bark	dead	0.5
Pacy	2020-01-27	8	train	1	port_7	slf	dead	2.875
Pacy	2020-01-27	9	train	1	port_1	bark	dead	0.137
Pacy	2020-01-27	9	train	1	port_2	bark	dead	0.508
Pacy	2020-01-27	9	train	1	port_3	control	dead	0.55
Pacy	2020-01-27	9	train	1	port_4	bark	dead	0.475
Pacy	2020-01-27	9	train	1	port_5	bark	dead	0.375
Pacy	2020-01-27	9	train	1	port_6	slf	dead	2.85
Pacy	2020-01-27	10	train	1	port_1	bark	dead	0.425
Pacy	2020-01-27	10	train	1	port_2	bark	dead	0.625
Pacy	2020-01-27	10	train	1	port_3	control	dead	0.575
Pacy	2020-01-27	10	train	1	port_4	bark	dead	0.65
Pacy	2020-01-27	10	train	1	port_5	bark	dead	0.4
Pacy	2020-01-27	10	train	1	port_6	bark	dead	0.7
Pacy	2020-01-27	10	train	1	port_7	bark	dead	0.4
Pacy	2020-01-27	10	train	1	port_8	slf	dead	2.974
Pacy	2020-01-28	1	train	1	port_1	bark	dead	0.45
Pacy	2020-01-28	1	train	1	port_2	bark	dead	0.558
Pacy	2020-01-28	1	train	1	port_3	bark	dead	0.35
Pacy	2020-01-28	1	train	1	port_4	control	dead	0.425
Pacy	2020-01-28	1	train	1	port_5	bark	dead	0.267
Pacy	2020-01-28	1	train	1	port_6	slf	dead	4.2
Pacy	2020-01-28	2	train	1	port_1	bark	dead	0.425
Pacy	2020-01-28	2	train	1	port_2	slf	dead	0.581
Pacy	2020-01-28	2	train	1	port_3	bark	dead	0.425
Pacy	2020-01-28	2	train	1	port_4	control	dead	0.5
Pacy	2020-01-28	2	train	1	port_5	bark	dead	0.45
Pacy	2020-01-28	2	train	1	port_6	bark	dead	0.442
Pacy	2020-01-28	2	train	1	port_7	bark	dead	0.541
Pacy	2020-01-28	2	train	1	port_8	bark	dead	1.799
Pacy	2020-01-28	2	train	2	port_1	bark	dead	2.125
Pacy	2020-01-28	2	train	2	port_2	slf	dead	0.275
Pacy	2020-01-28	2	train	2	port_3	bark	dead	0.425
Pacy	2020-01-28	2	train	2	port_4	control	dead	0.442
Pacy	2020-01-28	2	train	2	port_5	bark	dead	0.352
Pacy	2020-01-28	2	train	2	port_6	bark	dead	0.424
Pacy	2020-01-28	2	train	2	port_7	bark	dead	0.675
Pacy	2020-01-28	2	train	2	port_8	bark	dead	1.025
Pacy	2020-01-28	2	train	3	port_1	bark	dead	0.283
Pacy	2020-01-28	2	train	3	port_2	slf	dead	2.675
Pacy	2020-01-28	3	train	1	port_1	slf	dead	0.375
Pacy	2020-01-28	3	train	1	port_2	bark	dead	0.55
Pacy	2020-01-28	3	train	1	port_3	bark	dead	0.425
Pacy	2020-01-28	3	train	1	port_4	control	dead	0.516
Pacy	2020-01-28	3	train	1	port_5	bark	dead	0.275
Pacy	2020-01-28	3	train	1	port_6	bark	dead	0.4
Pacy	2020-01-28	3	train	1	port_7	bark	dead	0.525
Pacy	2020-01-28	3	train	1	port_8	bark	dead	1.309
Pacy	2020-01-28	3	train	2	port_1	slf	dead	2.625
Pacy	2020-01-28	4	train	1	port_1	bark	dead	0.3
Pacy	2020-01-28	4	train	1	port_2	bark	dead	0.274
Pacy	2020-01-28	4	train	1	port_3	bark	dead	0.6
Pacy	2020-01-28	4	train	1	port_4	bark	dead	0.575
Pacy	2020-01-28	4	train	1	port_5	slf	dead	2.7
Pacy	2020-01-28	5	train	1	port_1	bark	dead	0.401
Pacy	2020-01-28	5	train	1	port_2	bark	dead	0.283
Pacy	2020-01-28	5	train	1	port_3	bark	dead	0.675
Pacy	2020-01-28	5	train	1	port_4	slf	dead	2.725
Pacy	2020-01-28	6	train	1	port_1	bark	dead	0.599
Pacy	2020-01-28	6	train	1	port_2	bark	dead	0.725
Pacy	2020-01-28	6	train	1	port_3	bark	dead	0.825
Pacy	2020-01-28	6	train	1	port_4	bark	dead	0.4
Pacy	2020-01-28	6	train	1	port_5	bark	dead	0.5
Pacy	2020-01-28	6	train	1	port_6	control	dead	0.45
Pacy	2020-01-28	6	train	1	port_7	slf	dead	2.3
Pacy	2020-01-28	7	train	1	port_1	bark	dead	0.375
Pacy	2020-01-28	7	train	1	port_2	bark	dead	0.35
Pacy	2020-01-28	7	train	1	port_3	bark	dead	0.475
Pacy	2020-01-28	7	train	1	port_4	bark	dead	0.525
Pacy	2020-01-28	7	train	1	port_5	slf	dead	2.75
Pacy	2020-01-28	8	train	1	port_1	bark	dead	0.135
Pacy	2020-01-28	8	train	1	port_2	bark	dead	0.475
Pacy	2020-01-28	8	train	1	port_3	bark	dead	0.501
Pacy	2020-01-28	8	train	1	port_4	bark	dead	0.425
Pacy	2020-01-28	8	train	1	port_5	bark	dead	0.509
Pacy	2020-01-28	8	train	1	port_6	control	dead	0.399
Pacy	2020-01-28	8	train	1	port_7	bark	dead	0.617
Pacy	2020-01-28	8	train	1	port_8	slf	dead	3.274
Pacy	2020-01-28	9	train	1	port_1	bark	dead	0.399
Pacy	2020-01-28	9	train	1	port_2	bark	dead	0.75
Pacy	2020-01-28	9	train	1	port_3	slf	dead	2.45
Pacy	2020-01-28	10	train	1	port_1	bark	dead	0.474
Pacy	2020-01-28	10	train	1	port_2	slf	dead	2.974
Pacy	2020-01-28	1	train	1	port_1	slf	fresh	0.446
Pacy	2020-01-28	1	train	1	port_2	bark	fresh	0.701
Pacy	2020-01-28	1	train	1	port_3	bark	fresh	0.575
Pacy	2020-01-28	1	train	1	port_4	control	fresh	0.283
Pacy	2020-01-28	1	train	1	port_5	bark	fresh	0.609
Pacy	2020-01-28	1	train	1	port_6	bark	fresh	0.874
Pacy	2020-01-28	1	train	1	port_7	bark	fresh	1.351
Pacy	2020-01-28	1	train	1	port_8	bark	fresh	1.358
Pacy	2020-01-28	1	train	1	port_7	bark	fresh	4.074
Pacy	2020-01-28	1	train	1	port_8	bark	fresh	0.675
Pacy	2020-01-28	1	train	2	port_1	slf	fresh	2.649
Pacy	2020-01-28	2	train	1	port_2	bark	fresh	0.601
Pacy	2020-01-28	2	train	1	port_3	bark	fresh	0.454
Pacy	2020-01-28	2	train	1	port_4	bark	fresh	1.058
Pacy	2020-01-28	2	train	1	port_5	slf	fresh	3.461
Pacy	2020-01-28	3	train	1	port_1	bark	fresh	1.275
Pacy	2020-01-28	3	train	1	port_2	bark	fresh	0.499
Pacy	2020-01-28	3	train	1	port_3	bark	fresh	0.501
Pacy	2020-01-28	3	train	1	port_4	slf	fresh	0.276
Pacy	2020-01-28	3	train	1	port_5	bark	fresh	0.451
Pacy	2020-01-28	3	train	1	port_6	control	fresh	0.491
Pacy	2020-01-28	3	train	1	port_7	bark	fresh	0.699
Pacy	2020-01-28	3	train	1	port_8	bark	fresh	1.001
Pacy	2020-01-28	3	train	2	port_8	bark	fresh	0.475
Pacy	2020-01-28	3	train	2	port_7	bark	fresh	0.95
Pacy	2020-01-28	3	train	3	port_1	bark	fresh	7.774
Pacy	2020-01-28	3	train	3	port_2	bark	fresh	0.641
Pacy	2020-01-28	3	train	3	port_3	bark	fresh	0.924
Pacy	2020-01-28	3	train	3	port_4	slf	fresh	3.401
Pacy	2020-01-28	4	train	1	port_3	bark	fresh	0.775
Pacy	2020-01-28	4	train	1	port_4	bark	fresh	1.64
Pacy	2020-01-28	4	train	1	port_5	bark	fresh	0.517
Pacy	2020-01-28	4	train	1	port_6	control	fresh	0.601
Pacy	2020-01-28	4	train	1	port_7	slf	fresh	1.625
Pacy	2020-01-28	4	train	1	port_8	bark	fresh	0.799
Pacy	2020-01-28	4	train	2	port_1	bark	fresh	1.05
Pacy	2020-01-28	4	train	2	port_2	bark	fresh	0.566
Pacy	2020-01-28	4	train	2	port_3	bark	fresh	0.774
Pacy	2020-01-28	4	train	2	port_4	bark	fresh	0.524
Pacy	2020-01-28	4	train	2	port_5	bark	fresh	0.601
Pacy	2020-01-28	4	train	2	port_6	control	fresh	0.575
Pacy	2020-01-28	4	train	2	port_7	slf	fresh	1.824
Pacy	2020-01-28	4	train	3	port_2	bark	fresh	0.401
Pacy	2020-01-28	4	train	3	port_3	bark	fresh	0.282
Pacy	2020-01-28	4	train	3	port_4	bark	fresh	0.817
Pacy	2020-01-28	4	train	3	port_5	bark	fresh	0.541
Pacy	2020-01-28	4	train	3	port_6	control	fresh	0.599
Pacy	2020-01-28	4	train	3	port_7	slf	fresh	0.501
Pacy	2020-01-28	4	train	3	port_7	slf	fresh	1.625
Pacy	2020-01-28	5	train	1	port_2	bark	fresh	0.351
Pacy	2020-01-28	5	train	1	port_3	bark	fresh	0.282
Pacy	2020-01-28	5	train	1	port_4	bark	fresh	0.599
Pacy	2020-01-28	5	train	1	port_5	bark	fresh	1.45
Pacy	2020-01-28	5	train	1	port_6	slf	fresh	0.175
Pacy	2020-01-28	6	train	1	port_2	bark	fresh	0.526
Pacy	2020-01-28	6	train	1	port_3	bark	fresh	0.272
Pacy	2020-01-28	6	train	1	port_4	bark	fresh	0.525
Pacy	2020-01-28	6	train	1	port_5	bark	fresh	0.45
Pacy	2020-01-28	6	train	1	port_6	control	fresh	0.676
Pacy	2020-01-28	6	train	1	port_7	bark	fresh	0.274
Pacy	2020-01-28	6	train	1	port_8	slf	fresh	2.65
Pacy	2020-01-28	7	train	1	port_1	bark	fresh	0.82
Pacy	2020-01-28	7	train	1	port_2	bark	fresh	0.55
Pacy	2020-01-28	7	train	1	port_3	slf	fresh	2.426
Pacy	2020-01-28	8	train	1	port_4	bark	fresh	0.601
Pacy	2020-01-28	8	train	1	port_5	bark	fresh	0.5
Pacy	2020-01-28	8	train	1	port_6	control	fresh	0.476
Pacy	2020-01-28	8	train	1	port_7	bark	fresh	0.285
Pacy	2020-01-28	8	train	1	port_8	bark	fresh	0.817
Pacy	2020-01-28	8	train	1	port_1	bark	fresh	3.526
Pacy	2020-01-28	8	train	1	port_2	bark	fresh	2.7
Pacy	2020-02-05	7	train	1	port_2	bark	fresh	0.391
Pacy	2020-02-05	7	train	1	port_3	bark	fresh	0.466
Pacy	2020-02-05	7	train	1	port_4	control	fresh	0.5
Pacy	2020-02-05	7	train	1	port_5	bark	fresh	0.45
Pacy	2020-02-05	7	train	1	port_6	bark	fresh	0.625
Pacy	2020-02-05	7	train	1	port_7	slf	fresh	4.526
Pacy	2020-02-05	8	train	1	port_1	bark	fresh	0.342
Pacy	2020-02-05	8	train	1	port_2	bark	fresh	0.7
Pacy	2020-02-05	8	train	1	port_3	slf	fresh	2.476
Pacy	2020-02-05	9	train	1	port_2	bark	fresh	0.549
Pacy	2020-02-05	9	train	1	port_3	bark	fresh	0.5
Pacy	2020-02-05	9	train	1	port_4	bark	fresh	0.4
Pacy	2020-02-05	9	train	1	port_5	bark	fresh	0.533
Pacy	2020-02-05	9	train	1	port_6	slf	fresh	3.275
Pacy	2020-02-05	10	train	1	port_2	bark	fresh	0.65
Pacy	2020-02-05	10	train	1	port_3	bark	fresh	0.525
Pacy	2020-02-05	10	train	1	port_4	slf	fresh	2.975
Pacy	2020-10-12	1	test	1	port_1	control	fresh	0.508
Pacy	2020-10-12	1	test	1	port_2	bark	fresh	0.649
Pacy	2020-10-12	1	test	1	port_3	slf	fresh	0.526
Pacy	2020-10-12	1	test	1	port_4	bark	fresh	1.032
Pacy	2020-10-12	1	test	1	port_5	control	fresh	0.292
Pacy	2020-10-12	1	test	1	port_6	bark	fresh	0.526
Pacy	2020-10-12	1	test	1	port_7	bark	fresh	0.667
Pacy	2020-10-12	1	test	1	port_8	bark	fresh	3.466
Pacy	2020-10-12	1	test	1	port_8	bark	fresh	0.424
Pacy	2020-10-12	2	test	1	port_1	bark	fresh	0.399
Pacy	2020-10-12	2	test	1	port_2	bark	fresh	0.75
Pacy	2020-10-12	2	test	1	port_3	bark	fresh	0.374
Pacy	2020-10-12	2	test	1	port_4	bark	fresh	0.6
Pacy	2020-10-12	2	test	1	port_5	control	fresh	0.549
Pacy	2020-10-12	2	test	1	port_6	control	fresh	0.5
Pacy	2020-10-12	2	test	1	port_7	bark	fresh	0.725
Pacy	2020-10-12	2	test	1	port_8	bark	fresh	2.95
Pacy	2020-10-12	3	test	1	port_1	bark	fresh	0.499
Pacy	2020-10-12	3	test	1	port_2	bark	fresh	0.45
Pacy	2020-10-12	3	test	1	port_3	bark	fresh	0.599
Pacy	2020-10-12	3	test	1	port_4	bark	fresh	0.926
Pacy	2020-10-12	3	test	1	port_5	control	fresh	0.3
Pacy	2020-10-12	3	test	1	port_6	control	fresh	0.525
Pacy	2020-10-12	3	test	1	port_7	bark	fresh	0.726
Pacy	2020-10-12	3	test	1	port_8	bark	fresh	1.626
Pacy	2020-10-12	3	test	1	port_7	bark	fresh	0.476
Pacy	2020-10-12	3	test	1	port_6	control	fresh	0.5
Pacy	2020-10-12	3	test	1	port_5	control	fresh	0.45
Pacy	2020-10-12	3	test	1	port_4	bark	fresh	3.876
Pacy	2020-10-12	3	test	1	port_5	control	fresh	0.301
Pacy	2020-10-12	3	test	1	port_5	control	fresh	0.492
Pacy	2020-10-12	3	test	1	port_6	control	fresh	0.476
Pacy	2020-10-12	3	test	1	port_7	bark	fresh	0.539
Pacy	2020-10-12	4	test	1	port_1	bark	fresh	0.324
Pacy	2020-10-12	4	test	1	port_2	bark	fresh	0.263
Pacy	2020-10-12	4	test	1	port_3	bark	fresh	0.659
Pacy	2020-10-12	4	test	1	port_4	bark	fresh	0.665
Pacy	2020-10-12	4	test	1	port_5	control	fresh	0.424
Pacy	2020-10-12	4	test	1	port_6	slf	fresh	0.876
Pacy	2020-10-12	4	test	1	port_7	control	fresh	0.559
Pacy	2020-10-12	4	test	1	port_8	bark	fresh	0.774
Pacy	2020-10-12	5	test	1	port_1	control	fresh	0.424
Pacy	2020-10-12	5	test	1	port_3	bark	fresh	0.617
Pacy	2020-10-12	5	test	1	port_4	bark	fresh	1.274
Pacy	2020-10-12	5	test	1	port_5	slf	fresh	0.767
Pacy	2020-10-12	5	test	1	port_4	bark	fresh	3.401
Pacy	2020-10-12	5	test	1	port_5	slf	fresh	0.55
Pacy	2020-10-22	1	train	1	port_1	bark	fresh	0.276
Pacy	2020-10-22	1	train	1	port_2	bark	fresh	0.326
Pacy	2020-10-22	1	train	1	port_3	bark	fresh	0.425
Pacy	2020-10-22	1	train	1	port_4	bark	fresh	0.424
Pacy	2020-10-22	1	train	1	port_5	bark	fresh	0.375
Pacy	2020-10-22	1	train	1	port_6	control	fresh	0.526
Pacy	2020-10-22	1	train	1	port_7	control	fresh	0.375
Pacy	2020-10-22	1	train	1	port_8	bark	fresh	1.541
Pacy	2020-10-22	1	train	1	port_8	bark	fresh	0.765
Pacy	2020-10-22	2	train	1	port_1	bark	fresh	0.492
Pacy	2020-10-22	2	train	1	port_2	bark	fresh	1.008
Pacy	2020-10-22	2	train	1	port_3	bark	fresh	1.043
Pacy	2020-10-22	2	train	1	port_4	control	fresh	0.309
Pacy	2020-10-22	2	train	1	port_5	control	fresh	0.5
Pacy	2020-10-22	2	train	1	port_6	bark	fresh	0.575
Pacy	2020-10-22	2	train	1	port_7	bark	fresh	0.699
Pacy	2020-10-22	2	train	1	port_8	slf	fresh	2.674
Pacy	2020-10-22	3	train	1	port_1	bark	fresh	0.4
Pacy	2020-10-22	3	train	1	port_3	bark	fresh	0.038
Pacy	2020-10-22	3	train	1	port_1	bark	fresh	0.776
Pacy	2020-10-22	3	train	1	port_2	bark	fresh	2.474
Pacy	2020-10-22	3	train	1	port_3	bark	fresh	0.8
Pacy	2020-10-22	3	train	1	port_4	control	fresh	0.425
Pacy	2020-10-22	3	train	1	port_5	slf	fresh	2.474
Pacy	2020-10-22	4	train	1	port_1	bark	fresh	0.425
Pacy	2020-10-22	4	train	1	port_2	bark	fresh	0.292
Pacy	2020-10-22	4	train	1	port_3	bark	fresh	0.65
Pacy	2020-10-22	4	train	1	port_4	control	fresh	0.475
Pacy	2020-10-22	4	train	1	port_5	bark	fresh	0.55
Pacy	2020-10-22	4	train	1	port_6	bark	fresh	0.5
Pacy	2020-10-22	4	train	1	port_7	bark	fresh	2.941
Pacy	2020-10-22	4	train	1	port_8	bark	fresh	3.949
Pacy	2020-10-22	4	train	1	port_8	bark	fresh	0.975
Pacy	2020-10-22	4	train	1	port_7	bark	fresh	2.575
Pacy	2020-10-22	4	train	2	port_1	bark	fresh	0.625
Pacy	2020-10-22	4	train	2	port_3	bark	fresh	0.541
Pacy	2020-10-22	4	train	2	port_4	control	fresh	0.275
Pacy	2020-10-22	4	train	2	port_5	bark	fresh	0.399
Pacy	2020-10-22	4	train	2	port_6	bark	fresh	0.541
Pacy	2020-10-22	4	train	2	port_7	bark	fresh	0.8
Pacy	2020-10-22	4	train	2	port_8	bark	fresh	2.198
Pacy	2020-10-22	5	train	1	port_1	bark	fresh	0.474
Pacy	2020-10-22	5	train	1	port_2	bark	fresh	0.624
Pacy	2020-10-22	5	train	1	port_3	slf	fresh	2.526
Pacy	2020-10-23	1	train	1	port_1	bark	fresh	0.375
Pacy	2020-10-23	1	train	1	port_2	control	fresh	0.425
Pacy	2020-10-23	1	train	1	port_3	bark	fresh	0.449
Pacy	2020-10-23	1	train	1	port_4	bark	fresh	0.651
Pacy	2020-10-23	1	train	1	port_5	bark	fresh	0.282
Pacy	2020-10-23	1	train	1	port_6	control	fresh	0.567
Pacy	2020-10-23	1	train	1	port_7	bark	fresh	0.626
Pacy	2020-10-23	1	train	1	port_8	slf	fresh	2.925
Pacy	2020-10-23	2	train	1	port_1	bark	fresh	0.45
Pacy	2020-10-23	2	train	1	port_2	bark	fresh	0.521
Pacy	2020-10-23	2	train	1	port_3	bark	fresh	0.574
Pacy	2020-10-23	2	train	1	port_4	bark	fresh	0.576
Pacy	2020-10-23	2	train	1	port_5	bark	fresh	0.95
Pacy	2020-10-23	2	train	1	port_6	control	fresh	0.375
Pacy	2020-10-23	2	train	1	port_7	bark	fresh	0.851
Pacy	2020-10-23	2	train	1	port_8	bark	fresh	0.766
Pacy	2020-10-23	2	train	2	port_1	bark	fresh	0.575
Pacy	2020-10-23	3	train	1	port_1	bark	fresh	0.258
Pacy	2020-10-23	3	train	1	port_2	bark	fresh	0.476
Pacy	2020-10-23	3	train	1	port_3	bark	fresh	0.6
Pacy	2020-10-23	3	train	1	port_4	bark	fresh	0.801
Pacy	2020-10-23	3	train	1	port_5	bark	fresh	0.266
Pacy	2020-10-23	3	train	1	port_6	slf	fresh	2.501
Pacy	2020-10-23	4	train	1	port_1	control	fresh	0.524
Pacy	2020-10-23	4	train	1	port_2	bark	fresh	0.399
Pacy	2020-10-23	4	train	1	port_3	slf	fresh	2.8
Pacy	2020-10-23	5	train	1	port_1	bark	fresh	0.375
Pacy	2020-10-23	5	train	1	port_2	slf	fresh	2.425
Pacy	2020-10-27	1	train	1	port_3	bark	fresh	0.683
Pacy	2020-10-27	1	train	1	port_4	slf	fresh	0.751
Pacy	2020-10-27	1	train	1	port_5	bark	fresh	0.5
Pacy	2020-10-27	1	train	1	port_6	bark	fresh	0.601
Pacy	2020-10-27	1	train	1	port_7	bark	fresh	1.575
Pacy	2020-10-27	1	train	1	port_8	bark	fresh	0.95
Pacy	2020-10-27	1	train	2	port_1	control	fresh	0.8
Pacy	2020-10-27	1	train	2	port_2	control	fresh	0.476
Pacy	2020-10-27	1	train	2	port_3	bark	fresh	0.501
Pacy	2020-10-27	1	train	2	port_4	slf	fresh	2.2
Pacy	2020-10-27	2	train	1	port_1	bark	fresh	0.4
Pacy	2020-10-27	2	train	1	port_2	control	fresh	0.325
Pacy	2020-10-27	2	train	1	port_3	slf	fresh	2.425
Pacy	2020-10-27	3	train	1	port_1	bark	fresh	0.501
Pacy	2020-10-27	3	train	1	port_2	bark	fresh	0.374
Pacy	2020-10-27	3	train	1	port_3	bark	fresh	0.45
Pacy	2020-10-27	3	train	1	port_4	bark	fresh	0.625
Pacy	2020-10-27	3	train	1	port_5	control	fresh	0.4
Pacy	2020-10-27	3	train	1	port_6	bark	fresh	0.675
Pacy	2020-10-27	3	train	1	port_7	slf	fresh	2.75
Pacy	2020-10-27	4	train	1	port_1	bark	fresh	0.292
Pacy	2020-10-27	4	train	1	port_2	slf	fresh	2.45
Pacy	2020-10-27	5	train	1	port_1	bark	fresh	0.374
Pacy	2020-10-27	5	train	1	port_2	bark	fresh	0.35
Pacy	2020-10-27	5	train	1	port_3	bark	fresh	0.532
Pacy	2020-10-27	5	train	1	port_4	bark	fresh	0.475
Pacy	2020-10-27	5	train	1	port_5	control	fresh	0.467
Pacy	2020-10-27	5	train	1	port_6	control	fresh	0.65
Pacy	2020-10-27	5	train	1	port_7	bark	fresh	0.674
Pacy	2020-10-27	5	train	1	port_8	bark	fresh	1.449
Pacy	2019-12-04	1	train	1	port_1	control	dead	0.324
Pacy	2019-12-04	1	train	1	port_2	slf	dead	0.549
Pacy	2019-12-04	1	train	1	port_3	bark	dead	0.457
Pacy	2019-12-04	1	train	1	port_4	bark	dead	0.649
Pacy	2019-12-04	1	train	1	port_5	bark	dead	0.499
Pacy	2019-12-04	1	train	1	port_6	control	dead	0.524
Pacy	2019-12-04	1	train	1	port_7	control	dead	0.451
Pacy	2019-12-04	1	train	1	port_8	control	dead	0.283
Pacy	2019-12-04	1	train	1	port_8	control	dead	0.275
Pacy	2019-12-04	1	train	2	port_2	slf	dead	0.675
Pacy	2019-12-04	1	train	2	port_3	bark	dead	0.45
Pacy	2019-12-04	1	train	2	port_4	bark	dead	0.35
Pacy	2019-12-04	1	train	2	port_5	bark	dead	0.274
Pacy	2019-12-04	1	train	2	port_6	control	dead	0.426
Pacy	2019-12-04	1	train	2	port_7	control	dead	0.276
Pacy	2019-12-04	1	train	2	port_8	control	dead	0.551
Pacy	2019-12-04	1	train	3	port_1	control	dead	0.276
Pacy	2019-12-04	1	train	3	port_2	slf	dead	2.892
Pacy	2019-12-04	2	train	1	port_1	control	dead	0.015
Pacy	2019-12-04	2	train	1	port_2	bark	dead	0.528
Pacy	2019-12-04	2	train	1	port_3	bark	dead	0.6
Pacy	2019-12-04	2	train	1	port_4	control	dead	0.283
Pacy	2019-12-04	2	train	1	port_5	bark	dead	0.575
Pacy	2019-12-04	2	train	1	port_6	control	dead	0.275
Pacy	2019-12-04	2	train	1	port_7	slf	dead	3.175
Pacy	2019-12-04	3	train	1	port_3	slf	dead	0.476
Pacy	2019-12-04	3	train	1	port_4	control	dead	0.275
Pacy	2019-12-04	3	train	1	port_5	bark	dead	0.566
Pacy	2019-12-04	3	train	1	port_6	control	dead	0.575
Pacy	2019-12-04	3	train	1	port_7	bark	dead	0.451
Pacy	2019-12-04	3	train	1	port_8	bark	dead	0.651
Pacy	2019-12-04	3	train	1	port_8	bark	dead	0.924
Pacy	2019-12-04	3	train	2	port_1	control	dead	0.015
Pacy	2019-12-04	3	train	2	port_2	control	dead	0.443
Pacy	2019-12-04	3	train	2	port_3	slf	dead	1.076
Pacy	2019-12-04	3	train	2	port_4	control	dead	0.5
Pacy	2019-12-04	3	train	2	port_5	bark	dead	0.275
Pacy	2019-12-04	3	train	2	port_6	control	dead	0.625
Pacy	2019-12-04	3	train	2	port_7	bark	dead	0.775
Pacy	2019-12-04	3	train	2	port_8	bark	dead	3.05
Pacy	2019-12-04	3	train		port_1	control	dead	1.526
Pacy	2019-12-04	3	train	3	port_1	control	dead	0.641
Pacy	2019-12-04	3	train	3	port_2	control	dead	0.374
Pacy	2019-12-04	3	train	3	port_3	slf	dead	2.925
Pacy	2019-12-04	4	train	1	port_3	bark	dead	0.501
Pacy	2019-12-04	4	train	1	port_4	control	dead	0.525
Pacy	2019-12-04	4	train	1	port_5	slf	dead	2.476
Pacy	2019-12-04	5	train	1	port_4	control	dead	0.45
Pacy	2019-12-04	5	train	1	port_5	control	dead	0.275
Pacy	2019-12-04	5	train	1	port_6	control	dead	0.375
Pacy	2019-12-04	5	train	1	port_7	slf	dead	0.726
Pacy	2019-12-04	5	train	1	port_8	bark	dead	0.726
Pacy	2019-12-04	5	train	2	port_8	bark	dead	0.783
Pacy	2019-12-04	5	train	2	port_7	slf	dead	3.65
Pacy	2019-12-04	6	train	1	port_1	slf	dead	0.417
Pacy	2019-12-04	6	train	1	port_2	control	dead	0.5
Pacy	2019-12-04	6	train	1	port_3	bark	dead	0.601
Pacy	2019-12-04	6	train	1	port_4	control	dead	0.525
Pacy	2019-12-04	6	train	1	port_5	control	dead	0.301
Pacy	2019-12-04	6	train	1	port_6	control	dead	0.426
Pacy	2019-12-04	6	train	1	port_7	bark	dead	0.475
Pacy	2019-12-04	6	train	1	port_8	bark	dead	0.574
Pacy	2019-12-04	6	train	2	port_1	slf	dead	2.501
Pacy	2019-12-04	7	train	1	port_2	control	dead	0.3
Pacy	2019-12-04	7	train	1	port_3	bark	dead	0.425
Pacy	2019-12-04	7	train	1	port_4	control	dead	0.524
Pacy	2019-12-04	7	train	1	port_5	control	dead	0.274
Pacy	2019-12-04	7	train	1	port_6	slf	dead	2.875
Pacy	2019-12-04	8	train	1	port_1	control	dead	0.292
Pacy	2019-12-04	8	train	1	port_2	control	dead	0.275
Pacy	2019-12-04	8	train	1	port_3	bark	dead	0.525
Pacy	2019-12-04	8	train	1	port_4	slf	dead	2.724
Pacy	2019-12-04	9	train	1	port_1	control	dead	0.149
Pacy	2019-12-04	9	train	1	port_2	control	dead	0.4
Pacy	2019-12-04	9	train	1	port_3	bark	dead	0.015
Pacy	2019-12-04	9	train	1	port_4	bark	dead	0.375
Pacy	2019-12-04	9	train	1	port_5	control	dead	0.299
Pacy	2019-12-04	9	train	1	port_6	bark	dead	0.499
Pacy	2019-12-04	9	train	1	port_7	control	dead	0.324
Pacy	2019-12-04	9	train	1	port_8	slf	dead	3.226
Pacy	2019-12-04	10	train	1	port_1	control	dead	0.468
Pacy	2019-12-04	10	train	1	port_2	control	dead	0.365
Pacy	2019-12-04	10	train	1	port_3	bark	dead	3.001
Pacy	2019-12-04	10	train	1	port_4	bark	dead	3.142
Pacy	2019-12-04	10	train	1	port_5	slf	dead	3.35
Pacy	2019-12-10	1	train	1	port_1	slf	dead	0.4
Pacy	2019-12-10	1	train	1	port_2	control	dead	0.299
Pacy	2019-12-10	1	train	1	port_3	control	dead	0.725
Pacy	2019-12-10	1	train	1	port_4	control	dead	0.399
Pacy	2019-12-10	1	train	1	port_5	control	dead	0.424
Pacy	2019-12-10	1	train	1	port_6	bark	dead	0.675
Pacy	2019-12-10	1	train	1	port_7	bark	dead	0.626
Pacy	2019-12-10	1	train	1	port_8	bark	dead	0.59
Pacy	2019-12-10	1	train	2	port_1	slf	dead	2.649
Pacy	2019-12-10	2	train	1	port_3	control	dead	0.383
Pacy	2019-12-10	2	train	1	port_4	control	dead	0.326
Pacy	2019-12-10	2	train	1	port_5	bark	dead	0.375
Pacy	2019-12-10	2	train	1	port_6	slf	dead	3.126
Pacy	2019-12-10	3	train	1	port_1	bark	dead	0.282
Pacy	2019-12-10	3	train	1	port_2	slf	dead	2.775
Pacy	2019-12-10	4	train	1	port_1	bark	dead	0.475
Pacy	2019-12-10	4	train	1	port_2	control	dead	0.576
Pacy	2019-12-10	4	train	1	port_3	bark	dead	0.35
Pacy	2019-12-10	4	train	1	port_4	slf	dead	2.475
Pacy	2019-12-10	5	train	1	port_3	control	dead	0.324
Pacy	2019-12-10	5	train	1	port_4	bark	dead	0.375
Pacy	2019-12-10	5	train	1	port_5	control	dead	0.3
Pacy	2019-12-10	5	train	1	port_6	bark	dead	0.375
Pacy	2019-12-10	5	train	1	port_7	slf	dead	2.149
Pacy	2019-12-10	6	train	1	port_1	bark	dead	0.148
Pacy	2019-12-10	6	train	1	port_2	control	dead	0.375
Pacy	2019-12-10	6	train	1	port_3	slf	dead	2.224
Pacy	2019-12-10	7	train	1	port_2	control	dead	0.4
Pacy	2019-12-10	7	train	1	port_3	control	dead	0.49
Pacy	2019-12-10	7	train	1	port_4	bark	dead	0.377
Pacy	2019-12-10	7	train	1	port_5	control	dead	0.282
Pacy	2019-12-10	7	train	1	port_6	control	dead	0.451
Pacy	2019-12-10	7	train	1	port_7	slf	dead	2.276
Pacy	2019-12-10	8	train	1	port_2	bark	dead	0.3
Pacy	2019-12-10	8	train	1	port_3	control	dead	0.325
Pacy	2019-12-10	8	train	1	port_4	control	dead	0.374
Pacy	2019-12-10	8	train	1	port_5	control	dead	0.325
Pacy	2019-12-10	8	train	1	port_6	control	dead	0.284
Pacy	2019-12-10	8	train	1	port_7	bark	dead	0.425
Pacy	2019-12-10	8	train	1	port_8	slf	dead	2.75
Pacy	2019-12-10	9	train	1	port_2	control	dead	0.325
Pacy	2019-12-10	9	train	1	port_3	control	dead	0.517
Pacy	2019-12-10	9	train	1	port_4	control	dead	0.6
Pacy	2019-12-10	9	train	1	port_5	control	dead	0.375
Pacy	2019-12-10	9	train	1	port_6	bark	dead	0.524
Pacy	2019-12-10	9	train	1	port_7	bark	dead	0.776
Pacy	2019-12-10	9	train	1	port_8	bark	dead	4.625
Pacy	2019-12-10	9	train	2	port_1	slf	dead	2.899
Pacy	2019-12-10	10	train	1	port_1	control	dead	0.275
Pacy	2019-12-10	10	train	1	port_2	bark	dead	0.449
Pacy	2019-12-10	10	train	1	port_3	control	dead	0.4
Pacy	2019-12-10	10	train	1	port_4	control	dead	0.526
Pacy	2019-12-10	10	train	1	port_5	slf	dead	2.374
Pacy	2019-12-13	1	train	1	port_2	slf	dead	1.36
Pacy	2019-12-13	1	train	1	port_3	control	dead	0.6
Pacy	2019-12-13	1	train	1	port_4	bark	dead	0.475
Pacy	2019-12-13	1	train	1	port_5	control	dead	0.483
Pacy	2019-12-13	1	train	1	port_6	bark	dead	0.576
Pacy	2019-12-13	1	train	1	port_7	bark	dead	0.768
Pacy	2019-12-13	1	train	1	port_8	control	dead	0.533
Pacy	2019-12-13	1	train	2	port_1	control	dead	0.475
Pacy	2019-12-13	1	train	2	port_2	slf	dead	3.675
Pacy	2019-12-13	2	train	1	port_1	bark	dead	0.425
Pacy	2019-12-13	2	train	1	port_2	bark	dead	0.375
Pacy	2019-12-13	2	train	1	port_3	control	dead	0.375
Pacy	2019-12-13	2	train	1	port_4	control	dead	0.3
Pacy	2019-12-13	2	train	1	port_5	control	dead	0.451
Pacy	2019-12-13	2	train	1	port_6	slf	dead	3.05
Pacy	2019-12-13	3	train	1	port_1	bark	dead	0.15
Pacy	2019-12-13	3	train	1	port_2	bark	dead	0.426
Pacy	2019-12-13	3	train	1	port_3	control	dead	0.255
Pacy	2019-12-13	3	train	1	port_4	control	dead	0.658
Pacy	2019-12-13	3	train	1	port_5	control	dead	0.451
Pacy	2019-12-13	3	train	1	port_6	control	dead	0.474
Pacy	2019-12-13	3	train	1	port_7	bark	dead	0.575
Pacy	2019-12-13	3	train	1	port_8	slf	dead	3.076
Pacy	2019-12-13	4	train	1	port_2	bark	dead	0.426
Pacy	2019-12-13	4	train	1	port_3	bark	dead	0.524
Pacy	2019-12-13	4	train	1	port_3	bark	dead	0.8
Pacy	2019-12-13	4	train	1	port_4	control	dead	0.326
Pacy	2019-12-13	4	train	1	port_5	slf	dead	2.774
Pacy	2019-12-13	5	train	1	port_1	control	dead	0.124
Pacy	2019-12-13	5	train	1	port_2	bark	dead	0.015
Pacy	2019-12-13	5	train	1	port_3	slf	dead	2.775
Pacy	2019-12-13	6	train	1	port_1	control	dead	0.126
Pacy	2019-12-13	6	train	1	port_2	bark	dead	0.525
Pacy	2019-12-13	6	train	1	port_3	bark	dead	0.526
Pacy	2019-12-13	6	train	1	port_4	control	dead	0.402
Pacy	2019-12-13	6	train	1	port_5	control	dead	0.488
Pacy	2019-12-13	6	train	1	port_6	control	dead	0.499
Pacy	2019-12-13	6	train	1	port_7	slf	dead	2.998
Pacy	2019-12-13	7	train	1	port_2	bark	dead	0.126
Pacy	2019-12-13	7	train	1	port_3	slf	dead	3.05
Pacy	2019-12-13	8	train	1	port_2	bark	dead	0.25
Pacy	2019-12-13	8	train	1	port_3	control	dead	0.501
Pacy	2019-12-13	8	train	1	port_4	slf	dead	2.95
Pacy	2019-12-13	9	train	1	port_1	control	dead	0.249
Pacy	2019-12-13	9	train	1	port_2	slf	dead	2.85
Pacy	2019-12-13	10	train	1	port_1	control	dead	0.101
Pacy	2019-12-13	10	train	1	port_2	bark	dead	0.55
Pacy	2019-12-13	10	train	1	port_3	control	dead	0.529
Pacy	2019-12-13	10	train	1	port_4	bark	dead	0.325
Pacy	2019-12-13	10	train	1	port_5	control	dead	0.324
Pacy	2019-12-13	10	train	1	port_6	control	dead	0.6
Pacy	2019-12-13	10	train	1	port_7	bark	dead	0.476
Pacy	2019-12-13	10	train	1	port_8	slf	dead	2.675
Pacy	2019-12-23	1	train	1	port_1	bark	dead	0.45
Pacy	2019-12-23	1	train	1	port_2	bark	dead	0.526
Pacy	2019-12-23	1	train	1	port_3	control	dead	0.625
Pacy	2019-12-23	1	train	1	port_4	slf	dead	0.842
Pacy	2019-12-23	1	train	1	port_5	bark	dead	0.282
Pacy	2019-12-23	1	train	1	port_6	bark	dead	0.425
Pacy	2019-12-23	1	train	1	port_7	bark	dead	0.591
Pacy	2019-12-23	1	train	1	port_8	bark	dead	0.55
Pacy	2019-12-23	1	train	2	port_1	bark	dead	0.349
Pacy	2019-12-23	1	train	2	port_3	control	dead	0.55
Pacy	2019-12-23	1	train	2	port_4	slf	dead	0.475
Pacy	2019-12-23	1	train	2	port_5	bark	dead	0.515
Pacy	2019-12-23	1	train	2	port_7	bark	dead	0.326
Pacy	2019-12-23	1	train	2	port_8	bark	dead	0.476
Pacy	2019-12-23	1	train	3	port_3	control	dead	0.375
Pacy	2019-12-23	1	train	3	port_4	slf	dead	2.901
Pacy	2019-12-23	2	train	1	port_1	bark	dead	0.349
Pacy	2019-12-23	2	train	1	port_2	bark	dead	0.501
Pacy	2019-12-23	2	train	1	port_3	control	dead	0.498
Pacy	2019-12-23	2	train	1	port_4	bark	dead	0.4
Pacy	2019-12-23	2	train	1	port_5	bark	dead	0.275
Pacy	2019-12-23	2	train	1	port_6	bark	dead	0.651
Pacy	2019-12-23	2	train	1	port_7	slf	dead	2.85
Pacy	2019-12-23	3	train	1	port_1	slf	dead	0.3
Pacy	2019-12-23	3	train	1	port_2	bark	dead	0.3
Pacy	2019-12-23	3	train	1	port_3	control	dead	0.574
Pacy	2019-12-23	3	train	1	port_4	bark	dead	0.426
Pacy	2019-12-23	3	train	1	port_5	bark	dead	0.4
Pacy	2019-12-23	3	train	1	port_6	bark	dead	0.449
Pacy	2019-12-23	3	train	1	port_7	bark	dead	0.283
Pacy	2019-12-23	3	train	1	port_8	bark	dead	0.524
Pacy	2019-12-23	3	train	1	port_8	bark	dead	0.267
Pacy	2019-12-23	3	train	1	port_7	bark	dead	0.923
Pacy	2019-12-23	3	train	2	port_1	slf	dead	3.124
Pacy	2019-12-23	4	train	1	port_1	control	dead	0.501
Pacy	2019-12-23	4	train	1	port_2	bark	dead	0.358
Pacy	2019-12-23	4	train	1	port_3	slf	dead	0.499
Pacy	2019-12-23	4	train	1	port_4	bark	dead	0.032
Pacy	2019-12-23	4	train	1	port_5	bark	dead	0.275
Pacy	2019-12-23	4	train	1	port_6	bark	dead	0.699
Pacy	2019-12-23	4	train	1	port_7	bark	dead	0.325
Pacy	2019-12-23	4	train	1	port_8	bark	dead	0.775
Pacy	2019-12-23	4	train	2	port_1	control	dead	0.55
Pacy	2019-12-23	4	train	2	port_3	slf	dead	0.282
Pacy	2019-12-23	4	train	2	port_4	bark	dead	0.274
Pacy	2019-12-23	4	train	2	port_5	bark	dead	0.817
Pacy	2019-12-23	4	train	2	port_6	bark	dead	0.849
Pacy	2019-12-23	4	train	2	port_7	bark	dead	0.55
Pacy	2019-12-23	4	train	2	port_8	bark	dead	0.524
Pacy	2019-12-23	5	train	1	port_1	bark	dead	0.525
Pacy	2019-12-23	5	train	1	port_2	bark	dead	0.267
Pacy	2019-12-23	5	train	1	port_3	bark	dead	0.69
Pacy	2019-12-23	5	train	1	port_4	bark	dead	0.285
Pacy	2019-12-23	5	train	1	port_5	slf	dead	0.716
Pacy	2019-12-23	5	train	1	port_6	bark	dead	0.825
Pacy	2019-12-23	5	train	1	port_7	control	dead	0.574
Pacy	2019-12-23	5	train	1	port_8	bark	dead	1.084
Pacy	2019-12-23	5	train	2	port_1	bark	dead	0.705
Pacy	2019-12-23	5	train	3	port_1	bark	dead	0.015
Pacy	2019-12-23	5	train	3	port_2	bark	dead	2.067
Pacy	2019-12-23	5	train	3	port_3	bark	dead	0.783
Pacy	2019-12-23	5	train	3	port_4	bark	dead	0.275
Pacy	2019-12-23	5	train	3	port_4	bark	dead	1.934
Pacy	2019-12-23	5	train	3	port_5	slf	dead	0.75
Pacy	2019-12-23	5	train	3	port_6	bark	dead	2.651
Pacy	2019-12-23	5	train	3	port_7	control	dead	0.374
Pacy	2019-12-23	5	train	3	port_8	bark	dead	0.862
Pacy	2019-12-23	5	train	3	port_3	bark	dead	0.251
Pacy	2019-12-23	5	train	3	port_4	bark	dead	0.45
Pacy	2019-12-23	5	train	3	port_5	slf	dead	0.499
Pacy	2019-12-23	5	train	3	port_6	bark	dead	0.533
Pacy	2019-12-23	5	train	3	port_7	control	dead	0.526
Pacy	2019-12-23	5	train	3	port_8	bark	dead	0.974
Pacy	2019-12-23	5	train	4	port_1	bark	dead	3.849
Pacy	2019-12-23	5	train	4	port_2	bark	dead	0.575
Pacy	2019-12-23	5	train	4	port_3	bark	dead	3.066
Pacy	2019-12-23	5	train	4	port_4	bark	dead	0.749
Pacy	2019-12-23	5	train	4	port_5	slf	dead	3.801
Pacy	2019-12-23	6	train	1	port_1	bark	dead	0.525
Pacy	2019-12-23	6	train	1	port_1	bark	dead	0.485
Pacy	2019-12-23	6	train	1	port_2	bark	dead	0.032
Pacy	2019-12-23	6	train	1	port_3	bark	dead	0.8
Pacy	2019-12-23	6	train	1	port_4	bark	dead	0.301
Pacy	2019-12-23	6	train	1	port_5	bark	dead	0.676
Pacy	2019-12-23	6	train	1	port_6	bark	dead	0.476
Pacy	2019-12-23	6	train	1	port_7	control	dead	0.542
Pacy	2019-12-23	6	train	1	port_8	slf	dead	0.674
Pacy	2019-12-23	6	train	1	port_8	slf	dead	1
Pacy	2019-12-23	7	train	1	port_2	bark	dead	0.35
Pacy	2019-12-23	7	train	1	port_3	bark	dead	0.29
Pacy	2019-12-23	7	train	1	port_4	bark	dead	0.65
Pacy	2019-12-23	7	train	1	port_5	slf	dead	0.7
Pacy	2019-12-23	7	train	1	port_6	bark	dead	0.474
Pacy	2019-12-23	7	train	1	port_7	control	dead	0.299
Pacy	2019-12-23	7	train	1	port_8	bark	dead	0.535
Pacy	2019-12-23	8	train	1	port_4	slf	dead	4.751
Pacy	2019-12-23	9	train	1	port_2	slf	dead	2.975
Pacy	2019-12-23	10	train	1	port_1	control	dead	0.3
Pacy	2019-12-23	10	train	1	port_3	bark	dead	0.476
Pacy	2019-12-23	10	train	1	port_4	bark	dead	0.267
Pacy	2019-12-23	10	train	1	port_5	bark	dead	0.466
Pacy	2019-12-23	10	train	1	port_6	slf	dead	0.801
Pacy	2019-12-23	10	train	1	port_7	bark	dead	0.699
Pacy	2019-12-23	10	train	1	port_8	bark	dead	0.816
Pacy	2019-12-23	10	train	2	port_1	control	dead	0.524
Pacy	2019-12-23	10	train	2	port_2	bark	dead	3.876
Pacy	2019-12-23	10	train	2	port_3	bark	dead	2.476
Pacy	2019-12-23	10	train	2	port_4	bark	dead	0.934
Pacy	2019-12-23	10	train	2	port_5	bark	dead	1.5
Pacy	2019-12-23	10	train	2	port_6	slf	dead	0.3
Pacy	2019-12-23	11	train	1	port_2	bark	dead	0.401
Pacy	2019-12-23	11	train	1	port_3	bark	dead	0.432
Pacy	2019-12-23	11	train	1	port_4	slf	dead	0.625
Pacy	2019-12-23	11	train	1	port_5	bark	dead	0.274
Pacy	2019-12-23	11	train	1	port_6	bark	dead	0.45
Pacy	2019-12-23	11	train	1	port_7	bark	dead	1.1
Pacy	2019-12-23	11	train	1	port_8	bark	dead	0.926
Pacy	2019-12-23	11	train	2	port_2	bark	dead	1.299
Pacy	2019-12-23	11	train	2	port_4	slf	dead	0.767
Pacy	2019-12-23	11	train	2	port_3	bark	dead	0.802
Pacy	2019-12-23	11	train	2	port_4	slf	dead	0.775
Pacy	2019-12-23	11	train	2	port_2	bark	dead	0.599
Pacy	2019-12-23	11	train	3	port_1	control	dead	0.975
Pacy	2019-12-23	11	train	4	port_1	control	dead	0.532
Pacy	2019-12-23	11	train	4	port_3	bark	dead	0.825
Pacy	2019-12-23	11	train	4	port_4	slf	dead	0.257
Pacy	2019-12-23	11	train	4	port_5	bark	dead	0.875
Pacy	2019-12-23	11	train	4	port_8	bark	dead	0.292
Pacy	2019-12-23	11	train	5	port_1	control	dead	0.525
Pacy	2019-12-23	11	train	5	port_2	bark	dead	0.326
Pacy	2019-12-23	11	train	5	port_3	bark	dead	0.626
Pacy	2019-12-23	11	train	5	port_4	slf	dead	0.533
Pacy	2019-12-23	11	train	5	port_3	bark	dead	0.543
Pacy	2019-12-23	11	train	5	port_4	slf	dead	1.201
Pacy	2019-12-23	11	train	5	port_4	slf	dead	0.4
Pacy	2019-12-23	11	train	5	port_5	bark	dead	0.491
Pacy	2020-01-14	1	train	1	port_1	bark	dead	0.501
Pacy	2020-01-14	1	train	1	port_2	bark	dead	0.5
Pacy	2020-01-14	1	train	1	port_3	bark	dead	0.501
Pacy	2020-01-14	1	train	1	port_4	bark	dead	1
Pacy	2020-01-14	1	train	1	port_5	bark	dead	0.5
Pacy	2020-01-14	1	train	1	port_6	control	dead	0.749
Pacy	2020-01-14	1	train	1	port_7	slf	dead	3.036
Pacy	2020-01-14	2	train	1	port_1	bark	dead	0.193
Pacy	2020-01-14	2	train	1	port_2	bark	dead	0.5
Pacy	2020-01-14	2	train	1	port_3	slf	dead	2.752
Pacy	2020-01-14	3	train	1	port_1	bark	dead	0.249
Pacy	2020-01-14	3	train	1	port_2	bark	dead	0.501
Pacy	2020-01-14	3	train	1	port_3	bark	dead	0.498
Pacy	2020-01-14	3	train	1	port_4	slf	dead	0.988
Pacy	2020-01-14	3	train	1	port_5	bark	dead	0.516
Pacy	2020-01-14	3	train	1	port_6	control	dead	0.252
Pacy	2020-01-14	3	train	1	port_7	bark	dead	1
Pacy	2020-01-14	3	train	1	port_8	bark	dead	1.5
Pacy	2020-01-14	3	train	1	port_7	bark	dead	1
Pacy	2020-01-14	3	train	1	port_6	control	dead	0.499
Pacy	2020-01-14	3	train	1	port_5	bark	dead	3.75
Pacy	2020-01-14	3	train	1	port_6	control	dead	0.25
Pacy	2020-01-14	3	train	1	port_7	bark	dead	0.75
Pacy	2020-01-14	3	train	1	port_8	bark	dead	1.749
Pacy	2020-01-14	3	train	2	port_1	bark	dead	5.257
Pacy	2020-01-14	3	train	2	port_2	bark	dead	1.251
Pacy	2020-01-14	3	train	2	port_3	bark	dead	0.749
Pacy	2020-01-14	3	train	2	port_4	slf	dead	3.75
Pacy	2020-01-14	4	train	1	port_2	bark	dead	0.817
Pacy	2020-01-14	4	train	1	port_3	bark	dead	0.448
Pacy	2020-01-14	4	train	1	port_4	bark	dead	0.498
Pacy	2020-01-14	4	train	1	port_5	bark	dead	0.5
Pacy	2020-01-14	4	train	1	port_6	control	dead	0.503
Pacy	2020-01-14	4	train	1	port_7	bark	dead	0.718
Pacy	2020-01-14	4	train	1	port_8	bark	dead	1.5
Pacy	2020-01-14	4	train	1	port_1	slf	dead	2.25
Pacy	2020-01-14	5	train	1	port_3	bark	dead	0.75
Pacy	2020-01-14	6	train	1	port_4	bark	dead	0.749
Pacy	2020-01-14	6	train	1	port_5	bark	dead	0.25
Pacy	2020-01-14	6	train	1	port_6	control	dead	0.251
Pacy	2020-01-14	6	train	1	port_7	bark	dead	0.75
Pacy	2020-01-14	6	train	1	port_8	slf	dead	3.001
Pacy	2020-01-14	7	train	1	port_1	bark	dead	0.501
Pacy	2020-01-14	7	train	1	port_2	bark	dead	0.728
Pacy	2020-01-14	7	train	1	port_3	bark	dead	0.749
Pacy	2020-01-14	7	train	1	port_4	bark	dead	0.749
Pacy	2020-01-14	7	train	1	port_5	bark	dead	0.5
Pacy	2020-01-14	7	train	1	port_6	slf	dead	2.528
Pacy	2020-01-14	8	train	1	port_1	bark	dead	0.989
Pacy	2020-01-14	8	train	1	port_2	bark	dead	1.5
Pacy	2020-01-14	8	train	1	port_3	bark	dead	0.731
Pacy	2020-01-14	8	train	1	port_4	bark	dead	0.777
Pacy	2020-01-14	8	train	1	port_5	bark	dead	0.521
Pacy	2020-01-14	8	train	1	port_7	control	dead	0.501
Pacy	2020-01-14	8	train	1	port_8	slf	dead	3.742
Pacy	2020-01-14	8	train	2	port_1	bark	dead	0.251
Pacy	2020-01-14	8	train	2	port_2	bark	dead	0.471
Pacy	2020-01-14	8	train	2	port_3	bark	dead	0.75
Pacy	2020-01-14	8	train	2	port_4	slf	dead	3
Pacy	2020-01-14	9	train	1	port_1	bark	dead	0.5
Pacy	2020-01-14	9	train	1	port_2	bark	dead	0.485
Pacy	2020-01-14	9	train	1	port_3	slf	dead	2.77
Pacy	2020-01-14	10	train	1	port_2	bark	dead	0.252
Pacy	2020-01-14	10	train	1	port_3	bark	dead	0.73
Pacy	2020-01-14	10	train	1	port_4	bark	dead	0.273
Pacy	2020-01-14	10	train	1	port_5	slf	dead	3.499
Pacy	2019-12-16	1	train	1	port_1	bark	dead	0.5
Pacy	2019-12-16	1	train	1	port_2	slf	dead	3.248
Pacy	2019-12-16	2	train	1	port_1	bark	dead	0.75
Pacy	2019-12-16	2	train	1	port_2	bark	dead	0.5
Pacy	2019-12-16	2	train	1	port_3	bark	dead	0.751
Pacy	2019-12-16	2	train	1	port_4	slf	dead	3.251
Pacy	2019-12-16	3	train	1	port_1	bark	dead	0.249
Pacy	2019-12-16	3	train	1	port_2	bark	dead	0.497
Pacy	2019-12-16	3	train	1	port_3	bark	dead	0.5
Pacy	2019-12-16	3	train	1	port_4	control	dead	0.249
Pacy	2019-12-16	3	train	1	port_5	slf	dead	3.251
Pacy	2019-12-16	4	train	1	port_1	bark	dead	0.5
Pacy	2019-12-16	4	train	1	port_2	control	dead	0.498
Pacy	2019-12-16	4	train	1	port_3	bark	dead	0.499
Pacy	2019-12-16	4	train	1	port_4	control	dead	0.5
Pacy	2019-12-16	4	train	1	port_5	control	dead	0.499
Pacy	2019-12-16	4	train	1	port_6	bark	dead	0.997
Pacy	2019-12-16	4	train	1	port_7	slf	dead	3.251
Pacy	2019-12-16	5	train	1	port_1	bark	dead	0.5
Pacy	2019-12-16	5	train	1	port_2	control	dead	0.501
Pacy	2019-12-16	5	train	1	port_3	bark	dead	0.999
Pacy	2019-12-16	5	train	1	port_4	control	dead	0.749
Pacy	2019-12-16	5	train	1	port_5	control	dead	0.499
Pacy	2019-12-16	5	train	1	port_6	bark	dead	0.748
Pacy	2019-12-16	5	train	1	port_7	bark	dead	0.75
Pacy	2019-12-16	5	train	1	port_8	slf	dead	1.999
Pacy	2019-12-16	6	train	1	port_2	control	dead	0.75
Pacy	2019-12-16	6	train	1	port_3	bark	dead	0.748
Pacy	2019-12-16	6	train	1	port_4	control	dead	0.498
Pacy	2019-12-16	6	train	1	port_5	control	dead	0.501
Pacy	2019-12-16	6	train	1	port_6	slf	dead	3.252
Pacy	2019-12-16	7	train	1	port_2	control	dead	0.751
Pacy	2019-12-16	7	train	1	port_3	bark	dead	0.499
Pacy	2019-12-16	7	train	1	port_4	slf	dead	3
Pacy	2019-12-16	8	train	1	port_2	bark	dead	0.5
Pacy	2019-12-16	8	train	1	port_3	control	dead	0.5
Pacy	2019-12-16	8	train	1	port_4	bark	dead	0.251
Pacy	2019-12-16	8	train	1	port_5	control	dead	0.5
Pacy	2019-12-16	8	train	1	port_6	control	dead	0.502
Pacy	2019-12-16	8	train	1	port_7	slf	dead	2.75
Pacy	2019-12-16	9	train	1	port_1	slf	dead	2.502
Pacy	2019-12-16	10	train	1	port_1	control	dead	0.749
Pacy	2019-12-16	10	train	1	port_2	control	dead	0.75
Pacy	2019-12-16	10	train	1	port_3	slf	dead	2.75
Pacy	2020-02-13	1	train	1	port_1	control	fresh	0.503
Pacy	2020-02-13	1	train	1	port_2	control	fresh	0.211
Pacy	2020-02-13	1	train	1	port_3	bark	fresh	0.531
Pacy	2020-02-13	1	train	1	port_4	bark	fresh	0.981
Pacy	2020-02-13	1	train	1	port_5	bark	fresh	0.5
Pacy	2020-02-13	1	train	1	port_6	slf	fresh	1.247
Pacy	2020-02-13	1	train	1	port_7	bark	fresh	0.438
Pacy	2020-02-13	1	train	1	port_8	bark	fresh	2.453
Pacy	2020-02-13	1	train	1	port_7	bark	fresh	0.524
Pacy	2020-02-13	1	train	1	port_6	slf	fresh	3.787
Pacy	2020-02-13	2	train	1	port_1	control	fresh	0.551
Pacy	2020-02-13	2	train	1	port_3	slf	fresh	3.255
Pacy	2020-02-13	3	train	1	port_1	bark	fresh	0.258
Pacy	2020-02-13	3	train	1	port_3	bark	fresh	0.52
Pacy	2020-02-13	3	train	1	port_4	slf	fresh	3.241
Pacy	2020-02-13	4	train	1	port_1	bark	fresh	0.245
Pacy	2020-02-13	4	train	1	port_2	control	fresh	0.477
Pacy	2020-02-13	4	train	1	port_3	slf	fresh	0.756
Pacy	2020-02-13	4	train	1	port_4	bark	fresh	0.759
Pacy	2020-02-13	4	train	1	port_5	bark	fresh	0.989
Pacy	2020-02-13	4	train	1	port_6	bark	fresh	0.993
Pacy	2020-02-13	4	train	1	port_7	control	fresh	1.002
Pacy	2020-02-13	4	train	1	port_8	bark	fresh	3.492
Pacy	2020-02-13	5	train	1	port_1	bark	fresh	0.571
Pacy	2020-02-13	5	train	1	port_2	control	fresh	0.253
Pacy	2020-02-13	4	train	2	port_3	slf	fresh	3.47
Pacy	2020-02-13	5	train	1	port_2	control	fresh	0.469
Pacy	2020-02-13	5	train	1	port_3	bark	fresh	0.709
Pacy	2020-02-13	5	train	1	port_4	bark	fresh	0.507
Pacy	2020-02-13	5	train	1	port_5	bark	fresh	0.742
Pacy	2020-02-13	5	train	1	port_6	slf	fresh	2.997
Pacy	2020-02-13	6	train	1	port_1	bark	fresh	0.253
Pacy	2020-02-13	6	train	1	port_3	bark	fresh	0.741
Pacy	2020-02-13	6	train	1	port_4	bark	fresh	1.06
Pacy	2020-02-13	6	train	1	port_5	slf	fresh	2.941
Pacy	2020-02-13	7	train	1	port_1	bark	fresh	0.175
Pacy	2020-02-13	7	train	1	port_2	control	fresh	0.749
Pacy	2020-02-13	7	train	1	port_3	bark	fresh	0.534
Pacy	2020-02-13	7	train	1	port_4	bark	fresh	0.411
Pacy	2020-02-13	7	train	1	port_5	bark	fresh	0.524
Pacy	2020-02-13	7	train	1	port_6	bark	fresh	0.76
Pacy	2020-02-13	7	train	1	port_7	control	fresh	0.51
Pacy	2020-02-13	7	train	1	port_8	slf	fresh	3.244
Pacy	2020-02-13	8	train	1	port_1	bark	fresh	0.266
Pacy	2020-02-13	8	train	1	port_2	bark	fresh	0.46
Pacy	2020-02-13	8	train	1	port_3	bark	fresh	0.238
Pacy	2020-02-13	8	train	1	port_4	bark	fresh	0.749
Pacy	2020-02-13	8	train	1	port_5	control	fresh	0.75
Pacy	2020-02-13	8	train	1	port_6	slf	fresh	3.276
Pacy	2020-02-13	9	train	1	port_1	bark	fresh	0.242
Pacy	2020-02-13	9	train	1	port_2	bark	fresh	3.507
Pacy	2020-02-13	9	train	1	port_3	bark	fresh	0.293
Pacy	2020-02-13	9	train	1	port_4	bark	fresh	0.51
Pacy	2020-02-13	9	train	1	port_5	control	fresh	0.485
Pacy	2020-02-13	9	train	1	port_6	control	fresh	1.007
Pacy	2020-02-13	9	train	1	port_7	slf	fresh	3.732
Pacy	2020-10-29	1	test	1	port_1	control	fresh	0.474
Pacy	2020-10-29	1	test	1	port_2	bark	fresh	0.533
Pacy	2020-10-29	1	test	1	port_3	slf	fresh	0.475
Pacy	2020-10-29	1	test	1	port_4	bark	fresh	0.495
Pacy	2020-10-29	1	test	1	port_5	bark	fresh	0.57
Pacy	2020-10-29	1	test	1	port_6	control	fresh	0.663
Pacy	2020-10-29	1	test	1	port_7	control	fresh	0.19
Pacy	2020-10-29	1	test	1	port_8	bark	fresh	1.296
Pacy	2020-10-29	2	test	1	port_1	control	fresh	0.191
Pacy	2020-10-29	2	test	1	port_2	bark	fresh	0.201
Pacy	2020-10-29	2	test	1	port_3	bark	fresh	0.728
Pacy	2020-10-29	2	test	1	port_4	slf	fresh	0.644
Pacy	2020-10-29	2	test	1	port_5	bark	fresh	0.345
Pacy	2020-10-29	2	test	1	port_6	control	fresh	0.336
Pacy	2020-10-29	2	test	1	port_7	bark	fresh	2.972
Pacy	2020-10-29	3	test	1	port_1	control	fresh	0.379
Pacy	2020-10-29	3	test	1	port_2	bark	fresh	0.306
Pacy	2020-10-29	3	test	1	port_3	bark	fresh	0.096
Pacy	2020-10-29	3	test	1	port_4	bark	fresh	0.19
Pacy	2020-10-29	3	test	1	port_5	bark	fresh	3.228
Pacy	2020-10-29	3	test	1	port_6	bark	fresh	0.665
Pacy	2020-10-29	3	test	1	port_7	bark	fresh	0.592
Pacy	2020-10-29	3	test	1	port_8	control	fresh	0.58
Pacy	2020-10-29	4	test	1	port_1	bark	fresh	0.475
Pacy	2020-10-29	4	test	1	port_2	control	fresh	0.38
Pacy	2020-10-29	4	test	1	port_3	bark	fresh	0.38
Pacy	2020-10-29	4	test	1	port_4	slf	fresh	3.703
Pacy	2020-10-29	4	test	1	port_5	bark	fresh	0.38
Pacy	2020-10-29	4	test	1	port_6	bark	fresh	0.57
Pacy	2020-10-29	4	test	1	port_7	bark	fresh	0.476
Pacy	2020-10-29	4	test	1	port_8	control	fresh	0.665
Pacy	2020-10-29	5	test	1	port_1	bark	fresh	0.189
Pacy	2020-10-29	5	test	1	port_2	control	fresh	0.379
Pacy	2020-10-29	5	test	1	port_3	bark	fresh	0.377
Pacy	2020-10-29	5	test	1	port_4	bark	fresh	0.475
Pacy	2020-10-29	5	test	1	port_5	bark	fresh	0.475
Pacy	2020-10-29	5	test	1	port_6	slf	fresh	3.988
Pacy	2020-10-29	5	test	1	port_7	bark	fresh	0.57
Pacy	2020-10-29	5	test	1	port_8	bark	fresh	0.854
Pacy	2020-10-29	6	test	1	port_1	control	fresh	0.474
Pacy	2020-10-29	6	test	1	port_2	bark	fresh	0.285
Pacy	2020-10-29	6	test	1	port_3	bark	fresh	0.477
Pacy	2020-10-29	6	test	1	port_4	control	fresh	0.285
Pacy	2020-10-29	6	test	1	port_5	bark	fresh	0.569
Pacy	2020-10-29	6	test	1	port_6	bark	fresh	0.191
Pacy	2020-10-29	6	test	1	port_7	slf	fresh	3.039
Grizzly	2020-01-02	1	train	1	port_8	control	dead	0.726
Grizzly	2020-01-02	1	train	1	port_7	bark	dead	1.525
Grizzly	2020-01-02	1	train	1	port_6	bark	dead	0.475
Grizzly	2020-01-02	1	train	1	port_5	bark	dead	0.425
Grizzly	2020-01-02	1	train	1	port_4	slf	dead	1.776
Grizzly	2020-01-02	2	train	1	port_8	control	dead	0.6
Grizzly	2020-01-02	2	train	1	port_7	bark	dead	0.418
Grizzly	2020-01-02	2	train	1	port_6	slf	dead	1.725
Grizzly	2020-01-02	3	train	1	port_8	bark	dead	0.926
Grizzly	2020-01-02	3	train	1	port_7	bark	dead	0.591
Grizzly	2020-01-02	3	train	1	port_6	control	dead	0.3
Grizzly	2020-01-02	3	train	1	port_5	bark	dead	0.525
Grizzly	2020-01-02	3	train	1	port_4	bark	dead	0.475
Grizzly	2020-01-02	3	train	1	port_3	bark	dead	0.55
Grizzly	2020-01-02	3	train	1	port_2	slf	dead	1.766
Grizzly	2020-01-02	4	train	1	port_8	control	dead	0.44
Grizzly	2020-01-02	4	train	1	port_7	bark	dead	0.677
Grizzly	2020-01-02	4	train	1	port_6	bark	dead	1.075
Grizzly	2020-01-02	4	train	1	port_5	bark	dead	0.576
Grizzly	2020-01-02	4	train	1	port_4	bark	dead	0.766
Grizzly	2020-01-02	4	train	1	port_3	bark	dead	0.576
Grizzly	2020-01-02	4	train	1	port_2	bark	dead	1.211
Grizzly	2020-01-02	4	train	1	port_1	slf	dead	2.199
Grizzly	2020-01-02	5	train	1	port_8	control	dead	0.653
Grizzly	2020-01-02	5	train	1	port_7	bark	dead	1.441
Grizzly	2020-01-02	5	train	1	port_6	bark	dead	0.8
Grizzly	2020-01-02	5	train	1	port_5	bark	dead	0.675
Grizzly	2020-01-02	5	train	1	port_4	bark	dead	0.616
Grizzly	2020-01-02	5	train	1	port_3	bark	dead	0.75
Grizzly	2020-01-02	5	train	1	port_2	slf	dead	2.85
Grizzly	2020-01-02	6	train	1	port_8	control	dead	0.575
Grizzly	2020-01-02	6	train	1	port_7	bark	dead	0.613
Grizzly	2020-01-02	6	train	1	port_6	bark	dead	0.533
Grizzly	2020-01-02	6	train	1	port_5	bark	dead	0.741
Grizzly	2020-01-02	6	train	1	port_4	bark	dead	0.551
Grizzly	2020-01-02	6	train	1	port_3	slf	dead	2.72
Grizzly	2020-01-02	7	train	1	port_8	control	dead	0.797
Grizzly	2020-01-02	7	train	1	port_7	slf	dead	3.534
Grizzly	2020-01-02	8	train	1	port_8	bark	dead	1.024
Grizzly	2020-01-02	8	train	1	port_8	bark	dead	0.401
Grizzly	2020-01-02	8	train	1	port_7	bark	dead	0.8
Grizzly	2020-01-02	8	train	1	port_6	bark	dead	0.751
Grizzly	2020-01-02	8	train	1	port_5	slf	dead	3.316
Grizzly	2020-01-02	9	train	1	port_8	control	dead	0.75
Grizzly	2020-01-02	9	train	1	port_7	bark	dead	0.435
Grizzly	2020-01-02	9	train	1	port_6	bark	dead	0.534
Grizzly	2020-01-02	9	train	1	port_5	slf	dead	4.241
Grizzly	2020-01-02	10	train	1	port_8	slf	dead	2.855
Grizzly	2020-01-03	1	train	1	port_8	bark	dead	1.203
Grizzly	2020-01-03	1	train	1	port_7	bark	dead	0.674
Grizzly	2020-01-03	1	train	1	port_6	bark	dead	0.576
Grizzly	2020-01-03	1	train	1	port_5	bark	dead	0.375
Grizzly	2020-01-03	1	train	1	port_4	bark	dead	0.324
Grizzly	2020-01-03	1	train	1	port_3	slf	dead	2.891
Grizzly	2020-01-03	1	train	1	port_2	bark	dead	0.533
Grizzly	2020-01-03	1	train	1	port_1	control	dead	0.934
Grizzly	2020-01-03	1	train	1	port_2	bark	dead	0.558
Grizzly	2020-01-03	1	train	1	port_3	slf	dead	2.367
Grizzly	2020-01-03	2	train	1	port_8	bark	dead	0.426
Grizzly	2020-01-03	2	train	1	port_7	bark	dead	0.475
Grizzly	2020-01-03	2	train	1	port_6	slf	dead	2.55
Grizzly	2020-01-03	3	train	1	port_8	bark	dead	0.901
Grizzly	2020-01-03	3	train	1	port_7	bark	dead	0.726
Grizzly	2020-01-03	3	train	1	port_6	bark	dead	0.325
Grizzly	2020-01-03	3	train	1	port_5	bark	dead	0.374
Grizzly	2020-01-03	3	train	1	port_4	slf	dead	2.731
Grizzly	2020-01-03	4	train	1	port_8	slf	dead	2.423
Grizzly	2020-01-03	5	train	1	port_8	bark	dead	0.65
Grizzly	2020-01-03	5	train	1	port_7	bark	dead	0.724
Grizzly	2020-01-03	5	train	1	port_6	bark	dead	0.425
Grizzly	2020-01-03	5	train	1	port_5	bark	dead	0.592
Grizzly	2020-01-03	5	train	1	port_4	bark	dead	0.525
Grizzly	2020-01-03	5	train	1	port_3	slf	dead	3.126
Grizzly	2020-01-03	6	train	1	port_8	bark	dead	0.749
Grizzly	2020-01-03	6	train	1	port_7	slf	dead	3.051
Grizzly	2020-01-03	7	train	1	port_8	bark	dead	0.75
Grizzly	2020-01-03	7	train	1	port_7	bark	dead	0.499
Grizzly	2020-01-03	7	train	1	port_6	bark	dead	0.426
Grizzly	2020-01-03	7	train	1	port_5	bark	dead	0.375
Grizzly	2020-01-03	7	train	1	port_4	bark	dead	0.55
Grizzly	2020-01-03	7	train	1	port_3	bark	dead	0.541
Grizzly	2020-01-03	7	train	1	port_2	slf	dead	2.925
Grizzly	2020-01-03	8	train	1	port_8	bark	dead	0.601
Grizzly	2020-01-03	8	train	1	port_7	bark	dead	0.425
Grizzly	2020-01-03	8	train	1	port_6	bark	dead	0.425
Grizzly	2020-01-03	8	train	1	port_5	bark	dead	0.283
Grizzly	2020-01-03	8	train	1	port_4	bark	dead	0.375
Grizzly	2020-01-03	8	train	1	port_3	bark	dead	0.65
Grizzly	2020-01-03	8	train	1	port_2	control	dead	0.599
Grizzly	2020-01-03	8	train	1	port_1	slf	dead	3.409
Grizzly	2020-01-03	9	train	1	port_8	bark	dead	0.65
Grizzly	2020-01-03	9	train	1	port_7	bark	dead	0.274
Grizzly	2020-01-03	9	train	1	port_6	slf	dead	2.649
Grizzly	2020-01-03	10	train	1	port_8	bark	dead	0.651
Grizzly	2020-01-03	10	train	1	port_7	bark	dead	0.5
Grizzly	2020-01-03	10	train	1	port_6	bark	dead	0.674
Grizzly	2020-01-03	10	train	1	port_5	slf	dead	2.8
Grizzly	2020-01-07	1	train	1	port_8	bark	dead	0.618
Grizzly	2020-01-07	1	train	1	port_7	slf	dead	1.026
Grizzly	2020-01-07	2	train	1	port_8	bark	dead	0.699
Grizzly	2020-01-07	2	train	1	port_7	control	dead	0.501
Grizzly	2020-01-07	2	train	1	port_6	bark	dead	0.549
Grizzly	2020-01-07	2	train	1	port_5	bark	dead	0.351
Grizzly	2020-01-07	2	train	1	port_4	slf	dead	0.675
Grizzly	2020-01-07	2	train	1	port_3	bark	dead	0.616
Grizzly	2020-01-07	2	train	1	port_2	bark	dead	0.533
Grizzly	2020-01-07	2	train	1	port_1	bark	dead	1.016
Grizzly	2020-01-07	2	train	1	port_2	bark	dead	0.29
Grizzly	2020-01-07	2	train	1	port_3	bark	dead	0.541
Grizzly	2020-01-07	2	train	1	port_4	slf	dead	1.701
Grizzly	2020-01-07	3	train	1	port_8	control	dead	0.476
Grizzly	2020-01-07	3	train	1	port_7	bark	dead	1.008
Grizzly	2020-01-07	3	train	1	port_6	bark	dead	0.8
Grizzly	2020-01-07	3	train	1	port_5	bark	dead	0.774
Grizzly	2020-01-07	3	train	1	port_4	bark	dead	0.549
Grizzly	2020-01-07	3	train	1	port_3	bark	dead	0.624
Grizzly	2020-01-07	3	train	1	port_2	bark	dead	0.534
Grizzly	2020-01-07	3	train	1	port_1	slf	dead	1.875
Grizzly	2020-01-07	3	train	1	port_8	control	dead	0.8
Grizzly	2020-01-07	3	train	1	port_7	bark	dead	0.476
Grizzly	2020-01-07	3	train	1	port_6	bark	dead	0.575
Grizzly	2020-01-07	3	train	1	port_5	bark	dead	0.59
Grizzly	2020-01-07	3	train	1	port_4	bark	dead	1.901
Grizzly	2020-01-07	3	train	1	port_3	bark	dead	0.825
Grizzly	2020-01-07	3	train	1	port_2	bark	dead	0.658
Grizzly	2020-01-07	3	train	1	port_1	slf	dead	1.45
Grizzly	2020-01-07	4	train	1	port_8	control	dead	0.575
Grizzly	2020-01-07	4	train	1	port_7	bark	dead	0.79
Grizzly	2020-01-07	4	train	1	port_6	slf	dead	1.75
Grizzly	2020-01-07	5	train	1	port_8	control	dead	0.775
Grizzly	2020-01-07	5	train	1	port_7	bark	dead	0.749
Grizzly	2020-01-07	5	train	1	port_6	bark	dead	0.375
Grizzly	2020-01-07	5	train	1	port_5	slf	dead	2.474
Grizzly	2020-01-07	6	train	1	port_8	control	dead	0.549
Grizzly	2020-01-07	6	train	1	port_7	bark	dead	1.5
Grizzly	2020-01-07	6	train	1	port_6	bark	dead	0.574
Grizzly	2020-01-07	6	train	1	port_5	bark	dead	0.534
Grizzly	2020-01-07	6	train	1	port_4	bark	dead	0.301
Grizzly	2020-01-07	6	train	1	port_3	bark	dead	0.625
Grizzly	2020-01-07	6	train	1	port_2	bark	dead	0.599
Grizzly	2020-01-07	6	train	1	port_1	slf	dead	1.925
Grizzly	2020-01-07	7	train	1	port_8	control	dead	0.276
Grizzly	2020-01-07	7	train	1	port_7	bark	dead	0.625
Grizzly	2020-01-07	7	train	1	port_6	bark	dead	0.365
Grizzly	2020-01-07	7	train	1	port_5	bark	dead	0.6
Grizzly	2020-01-07	7	train	1	port_4	bark	dead	0.549
Grizzly	2020-01-07	7	train	1	port_3	slf	dead	1.834
Grizzly	2020-01-07	8	train	1	port_8	control	dead	0.7
Grizzly	2020-01-07	8	train	1	port_7	bark	dead	0.551
Grizzly	2020-01-07	8	train	1	port_6	bark	dead	0.524
Grizzly	2020-01-07	8	train	1	port_5	bark	dead	0.501
Grizzly	2020-01-07	8	train	1	port_4	bark	dead	0.574
Grizzly	2020-01-07	8	train	1	port_3	bark	dead	0.6
Grizzly	2020-01-07	8	train	1	port_2	slf	dead	1.626
Grizzly	2020-01-07	9	train	1	port_8	control	dead	0.124
Grizzly	2020-01-07	9	train	1	port_7	bark	dead	0.649
Grizzly	2020-01-07	9	train	1	port_6	bark	dead	0.533
Grizzly	2020-01-07	9	train	1	port_5	slf	dead	2.775
Grizzly	2020-01-07	10	train	1	port_8	slf	dead	1.928
Grizzly	2020-01-09	1	train	1	port_8	bark	dead	0.625
Grizzly	2020-01-09	1	train	1	port_7	bark	dead	0.751
Grizzly	2020-01-09	1	train	1	port_6	bark	dead	0.467
Grizzly	2020-01-09	1	train	1	port_7	bark	dead	0.783
Grizzly	2020-01-09	1	train	1	port_8	bark	dead	1.758
Grizzly	2020-01-09	1	train	1	port_7	bark	dead	0.591
Grizzly	2020-01-09	1	train	1	port_6	bark	dead	0.45
Grizzly	2020-01-09	1	train	1	port_5	bark	dead	0.826
Grizzly	2020-01-09	1	train	1	port_4	control	dead	0.608
Grizzly	2020-01-09	1	train	1	port_3	bark	dead	0.576
Grizzly	2020-01-09	1	train	1	port_2	bark	dead	0.6
Grizzly	2020-01-09	1	train	1	port_1	slf	dead	1.499
Grizzly	2020-01-09	1	train	2	port_8	bark	dead	1.86
Grizzly	2020-01-09	1	train	2	port_7	bark	dead	0.293
Grizzly	2020-01-09	1	train	2	port_6	bark	dead	0.425
Grizzly	2020-01-09	1	train	2	port_5	bark	dead	3.526
Grizzly	2020-01-09	1	train	2	port_6	bark	dead	0.101
Grizzly	2020-01-09	1	train	2	port_7	bark	dead	0.542
Grizzly	2020-01-09	1	train	2	port_8	bark	dead	1.975
Grizzly	2020-01-09	1	train	2	port_7	bark	dead	0.931
Grizzly	2020-01-09	1	train	2	port_8	bark	dead	0.275
Grizzly	2020-01-09	1	train	4	port_8	bark	dead	1.217
Grizzly	2020-01-09	1	train	4	port_6	bark	dead	0.334
Grizzly	2020-01-09	1	train	4	port_5	bark	dead	0.55
Grizzly	2020-01-09	1	train	4	port_4	control	dead	0.476
Grizzly	2020-01-09	1	train	4	port_3	bark	dead	0.375
Grizzly	2020-01-09	1	train	4	port_2	bark	dead	0.624
Grizzly	2020-01-09	1	train	4	port_1	slf	dead	1.523
Grizzly	2020-01-09	2	train	1	port_8	bark	dead	1.082
Grizzly	2020-01-09	2	train	1	port_7	bark	dead	0.499
Grizzly	2020-01-09	2	train	1	port_6	bark	dead	0.367
Grizzly	2020-01-09	2	train	1	port_5	bark	dead	4.175
Grizzly	2020-01-09	2	train	1	port_4	slf	dead	1.399
Grizzly	2020-01-09	3	train	1	port_8	bark	dead	0.725
Grizzly	2020-01-09	3	train	1	port_7	bark	dead	0.601
Grizzly	2020-01-09	3	train	1	port_6	bark	dead	0.299
Grizzly	2020-01-09	3	train	1	port_5	bark	dead	0.558
Grizzly	2020-01-09	3	train	1	port_4	bark	dead	3.068
Grizzly	2020-01-09	3	train	2	port_8	bark	dead	1.175
Grizzly	2020-01-09	3	train	2	port_7	bark	dead	0.593
Grizzly	2020-01-09	3	train	2	port_6	bark	dead	0.45
Grizzly	2020-01-09	3	train	2	port_5	bark	dead	0.276
Grizzly	2020-01-09	3	train	2	port_4	bark	dead	6.043
Grizzly	2020-01-09	3	train	2	port_3	slf	dead	0.949
Grizzly	2020-01-09	4	train	1	port_8	bark	dead	2.491
Grizzly	2020-01-09	4	train	1	port_7	bark	dead	0.783
Grizzly	2020-01-09	4	train	1	port_6	bark	dead	0.412
Grizzly	2020-01-09	4	train	1	port_5	slf	dead	1.025
Grizzly	2020-01-09	4	train	1	port_4	bark	dead	0.608
Grizzly	2020-01-09	4	train	1	port_3	bark	dead	0.65
Grizzly	2020-01-09	4	train	1	port_2	bark	dead	0.375
Grizzly	2020-01-09	4	train	1	port_1	control	dead	0.533
Grizzly	2020-01-09	4	train	2	port_8	bark	dead	2.414
Grizzly	2020-01-09	4	train	2	port_6	bark	dead	0.326
Grizzly	2020-01-09	4	train	2	port_5	bark	dead	2.101
Grizzly	2020-01-09	5	train	1	port_8	bark	dead	0.524
Grizzly	2020-01-09	5	train	1	port_7	bark	dead	5.812
Grizzly	2020-01-09	5	train	1	port_6	slf	dead	1.926
Grizzly	2020-01-09	6	train	1	port_8	bark	dead	0.673
Grizzly	2020-01-09	6	train	1	port_7	bark	dead	0.476
Grizzly	2020-01-09	6	train	1	port_6	bark	dead	0.424
Grizzly	2020-01-09	6	train	1	port_5	bark	dead	0.674
Grizzly	2020-01-09	6	train	1	port_4	slf	dead	1.85
Grizzly	2020-01-09	7	train	1	port_8	bark	dead	0.675
Grizzly	2020-01-09	7	train	1	port_7	slf	dead	1.974
Grizzly	2020-01-09	8	train	1	port_8	bark	dead	0.625
Grizzly	2020-01-09	8	train	1	port_7	bark	dead	0.6
Grizzly	2020-01-09	8	train	1	port_6	bark	dead	7.508
Grizzly	2020-01-09	8	train	1	port_5	bark	dead	1.251
Grizzly	2020-01-09	8	train	1	port_4	bark	dead	0.517
Grizzly	2020-01-09	8	train	1	port_3	slf	dead	1.908
Grizzly	2020-01-09	9	train	1	port_8	slf	dead	1.508
Grizzly	2020-01-09	9	train	1	port_7	bark	dead	0.375
Grizzly	2020-01-09	9	train	1	port_6	bark	dead	0.629
Grizzly	2020-01-09	9	train	1	port_5	bark	dead	0.924
Grizzly	2020-01-09	9	train	1	port_4	bark	dead	8.166
Grizzly	2020-01-09	9	train	1	port_4	bark	dead	3.059
Grizzly	2020-01-09	9	train	1	port_3	bark	dead	0.551
Grizzly	2020-01-09	9	train	1	port_2	bark	dead	0.726
Grizzly	2020-01-09	9	train	1	port_1	control	dead	0.884
Grizzly	2020-01-09	9	train	2	port_8	slf	dead	2
Grizzly	2020-01-09	10	train	1	port_8	bark	dead	0.6
Grizzly	2020-01-09	10	train	1	port_7	bark	dead	0.525
Grizzly	2020-01-09	10	train	1	port_6	bark	dead	0.4
Grizzly	2020-01-09	10	train	1	port_5	bark	dead	0.526
Grizzly	2020-01-09	10	train	1	port_4	control	dead	0.543
Grizzly	2020-01-09	10	train	1	port_3	bark	dead	0.625
Grizzly	2020-01-09	10	train	1	port_2	slf	dead	1.849
Grizzly	2020-01-10	1	train	1	port_8	bark	dead	1.401
Grizzly	2020-01-10	1	train	1	port_7	bark	dead	0.275
Grizzly	2020-01-10	1	train	1	port_6	bark	dead	0.717
Grizzly	2020-01-10	1	train	1	port_5	slf	dead	1.975
Grizzly	2020-01-10	2	train	1	port_8	bark	dead	0.626
Grizzly	2020-01-10	2	train	1	port_7	bark	dead	0.662
Grizzly	2020-01-10	2	train	1	port_6	bark	dead	0.284
Grizzly	2020-01-10	2	train	1	port_5	bark	dead	0.526
Grizzly	2020-01-10	2	train	1	port_4	bark	dead	0.491
Grizzly	2020-01-10	2	train	1	port_3	slf	dead	1.625
Grizzly	2020-01-10	3	train	1	port_8	slf	dead	1.783
Grizzly	2020-01-10	4	train	1	port_8	bark	dead	0.413
Grizzly	2020-01-10	4	train	1	port_7	slf	dead	2.175
Grizzly	2020-01-10	5	train	1	port_8	bark	dead	0.65
Grizzly	2020-01-10	5	train	1	port_7	bark	dead	0.749
Grizzly	2020-01-10	5	train	1	port_6	slf	dead	2.265
Grizzly	2020-01-10	6	train	1	port_8	bark	dead	0.526
Grizzly	2020-01-10	6	train	1	port_7	bark	dead	0.499
Grizzly	2020-01-10	6	train	1	port_6	bark	dead	0.4
Grizzly	2020-01-10	6	train	1	port_5	control	dead	0.797
Grizzly	2020-01-10	6	train	1	port_4	bark	dead	0.675
Grizzly	2020-01-10	6	train	1	port_3	bark	dead	0.274
Grizzly	2020-01-10	6	train	1	port_2	bark	dead	0.625
Grizzly	2020-01-10	6	train	1	port_1	slf	dead	1.2
Grizzly	2020-01-10	7	train	1	port_8	bark	dead	0.8
Grizzly	2020-01-10	7	train	1	port_7	bark	dead	0.55
Grizzly	2020-01-10	7	train	1	port_6	bark	dead	0.517
Grizzly	2020-01-10	7	train	1	port_5	control	dead	0.451
Grizzly	2020-01-10	7	train	1	port_4	slf	dead	2.424
Grizzly	2020-01-10	8	train	1	port_8	bark	dead	0.517
Grizzly	2020-01-10	8	train	1	port_7	bark	dead	0.75
Grizzly	2020-01-10	8	train	1	port_6	bark	dead	0.532
Grizzly	2020-01-10	8	train	1	port_5	control	dead	0.776
Grizzly	2020-01-10	8	train	1	port_4	bark	dead	0.551
Grizzly	2020-01-10	8	train	1	port_3	bark	dead	0.5
Grizzly	2020-01-10	8	train	1	port_2	bark	dead	0.725
Grizzly	2020-01-10	8	train	1	port_1	slf	dead	2.089
Grizzly	2020-01-10	9	train	1	port_8	bark	dead	0.363
Grizzly	2020-01-10	9	train	1	port_7	bark	dead	0.775
Grizzly	2020-01-10	9	train	1	port_6	bark	dead	0.283
Grizzly	2020-01-10	9	train	1	port_5	control	dead	0.271
Grizzly	2020-01-10	9	train	1	port_4	bark	dead	0.625
Grizzly	2020-01-10	9	train	1	port_3	bark	dead	0.552
Grizzly	2020-01-10	9	train	1	port_2	slf	dead	2.001
Grizzly	2020-01-10	10	train	1	port_8	bark	dead	0.54
Grizzly	2020-01-10	10	train	1	port_7	bark	dead	0.516
Grizzly	2020-01-10	10	train	1	port_6	bark	dead	0.3
Grizzly	2020-01-10	10	train	1	port_5	slf	dead	2.326
Grizzly	2020-01-28	1	train	1	port_8	bark	fresh	0.633
Grizzly	2020-01-28	1	train	1	port_7	bark	fresh	0.301
Grizzly	2020-01-28	1	train	1	port_6	slf	fresh	0.899
Grizzly	2020-01-28	1	train	1	port_5	bark	fresh	0.55
Grizzly	2020-01-28	1	train	1	port_4	bark	fresh	0.551
Grizzly	2020-01-28	1	train	1	port_3	bark	fresh	0.532
Grizzly	2020-01-28	1	train	1	port_2	bark	fresh	1.2
Grizzly	2020-01-28	1	train	1	port_1	control	fresh	0.659
Grizzly	2020-01-28	1	train	2	port_8	bark	fresh	0.526
Grizzly	2020-01-28	1	train	2	port_7	bark	fresh	1.409
Grizzly	2020-01-28	1	train	2	port_6	slf	fresh	2.549
Grizzly	2020-01-28	2	train	1	port_8	slf	fresh	1.81
Grizzly	2020-01-28	3	train	1	port_8	bark	fresh	0.516
Grizzly	2020-01-28	3	train	1	port_7	slf	fresh	1.6
Grizzly	2020-01-28	4	train	1	port_8	bark	fresh	0.674
Grizzly	2020-01-28	4	train	1	port_7	bark	fresh	0.457
Grizzly	2020-01-28	4	train	1	port_6	slf	fresh	2.9
Grizzly	2020-01-28	5	train	1	port_8	bark	fresh	0.651
Grizzly	2020-01-28	5	train	1	port_7	bark	fresh	1.142
Grizzly	2020-01-28	5	train	1	port_6	control	fresh	0.551
Grizzly	2020-01-28	5	train	1	port_5	bark	fresh	0.501
Grizzly	2020-01-28	5	train	1	port_4	slf	fresh	2.016
Grizzly	2020-01-28	6	train	1	port_8	bark	fresh	0.7
Grizzly	2020-01-28	6	train	1	port_7	bark	fresh	1.05
Grizzly	2020-01-28	6	train	1	port_6	control	fresh	0.7
Grizzly	2020-01-28	6	train	1	port_5	bark	fresh	0.45
Grizzly	2020-01-28	6	train	1	port_4	bark	fresh	0.774
Grizzly	2020-01-28	6	train	1	port_3	bark	fresh	0.701
Grizzly	2020-01-28	6	train	1	port_2	slf	fresh	1.8
Grizzly	2020-01-28	7	train	1	port_8	slf	fresh	1.749
Grizzly	2020-01-28	8	train	1	port_8	bark	fresh	0.76
Grizzly	2020-01-28	8	train	1	port_7	bark	fresh	0.725
Grizzly	2020-01-28	8	train	1	port_6	control	fresh	0.283
Grizzly	2020-01-28	8	train	1	port_5	bark	fresh	0.575
Grizzly	2020-01-28	8	train	1	port_4	bark	fresh	0.475
Grizzly	2020-01-28	8	train	1	port_3	bark	fresh	0.474
Grizzly	2020-01-28	8	train	1	port_2	slf	fresh	1.625
Grizzly	2020-01-28	9	train	1	port_8	bark	fresh	0.357
Grizzly	2020-01-28	9	train	1	port_7	bark	fresh	0.451
Grizzly	2020-01-28	9	train	1	port_6	control	fresh	0.301
Grizzly	2020-01-28	9	train	1	port_5	bark	fresh	0.574
Grizzly	2020-01-28	9	train	1	port_4	bark	fresh	0.45
Grizzly	2020-01-28	9	train	1	port_3	slf	fresh	2.976
Grizzly	2020-01-28	10	train	1	port_8	bark	fresh	0.649
Grizzly	2020-01-28	10	train	1	port_7	bark	fresh	0.517
Grizzly	2020-01-28	10	train	1	port_6	control	fresh	0.526
Grizzly	2020-01-28	10	train	1	port_5	bark	fresh	0.475
Grizzly	2020-01-28	10	train	1	port_4	bark	fresh	0.725
Grizzly	2020-01-28	10	train	1	port_3	bark	fresh	0.292
Grizzly	2020-01-28	10	train	1	port_2	bark	fresh	0.276
Grizzly	2020-01-28	10	train	1	port_1	slf	fresh	1.617
Grizzly	2020-01-28	1	train	1	port_8	bark	dead	0.35
Grizzly	2020-01-28	1	train	1	port_7	bark	dead	0.474
Grizzly	2020-01-28	1	train	1	port_6	bark	dead	0.308
Grizzly	2020-01-28	1	train	1	port_5	control	dead	0.502
Grizzly	2020-01-28	1	train	1	port_4	bark	dead	0.499
Grizzly	2020-01-28	1	train	1	port_3	slf	dead	1.451
Grizzly	2020-01-28	1	train	1	port_2	bark	dead	0.576
Grizzly	2020-01-28	1	train	1	port_1	bark	dead	0.567
Grizzly	2020-01-28	1	train	1	port_2	bark	dead	0.208
Grizzly	2020-01-28	1	train	1	port_3	slf	dead	0.991
Grizzly	2020-01-28	2	train	1	port_8	bark	dead	0.449
Grizzly	2020-01-28	2	train	1	port_7	slf	dead	1.974
Grizzly	2020-01-28	3	train	1	port_8	slf	dead	1.45
Grizzly	2020-01-28	4	train	1	port_8	bark	dead	0.451
Grizzly	2020-01-28	4	train	1	port_7	bark	dead	0.526
Grizzly	2020-01-28	4	train	1	port_6	bark	dead	0.661
Grizzly	2020-01-28	4	train	1	port_5	bark	dead	0.475
Grizzly	2020-01-28	4	train	1	port_4	slf	dead	2.025
Grizzly	2020-01-28	5	train	1	port_8	bark	dead	0.282
Grizzly	2020-01-28	5	train	1	port_7	bark	dead	0.4
Grizzly	2020-01-28	5	train	1	port_6	bark	dead	0.425
Grizzly	2020-01-28	5	train	1	port_5	slf	dead	2.124
Grizzly	2020-01-28	6	train	1	port_8	bark	dead	0.369
Grizzly	2020-01-28	6	train	1	port_7	bark	dead	0.566
Grizzly	2020-01-28	6	train	1	port_6	bark	dead	0.499
Grizzly	2020-01-28	6	train	1	port_5	bark	dead	0.474
Grizzly	2020-01-28	6	train	1	port_4	bark	dead	0.399
Grizzly	2020-01-28	6	train	1	port_3	control	dead	0.6
Grizzly	2020-01-28	6	train	1	port_2	slf	dead	1.825
Grizzly	2020-01-28	7	train	1	port_8	bark	dead	0.375
Grizzly	2020-01-28	7	train	1	port_7	bark	dead	0.749
Grizzly	2020-01-28	7	train	1	port_6	bark	dead	0.3
Grizzly	2020-01-28	7	train	1	port_5	bark	dead	0.55
Grizzly	2020-01-28	7	train	1	port_4	slf	dead	2.449
Grizzly	2020-01-28	8	train	1	port_8	bark	dead	0.375
Grizzly	2020-01-28	8	train	1	port_7	bark	dead	0.433
Grizzly	2020-01-28	8	train	1	port_6	bark	dead	0.283
Grizzly	2020-01-28	8	train	1	port_5	bark	dead	0.499
Grizzly	2020-01-28	8	train	1	port_4	bark	dead	0.501
Grizzly	2020-01-28	8	train	1	port_3	control	dead	0.6
Grizzly	2020-01-28	8	train	1	port_2	bark	dead	0.684
Grizzly	2020-01-28	8	train	1	port_1	slf	dead	1.899
Grizzly	2020-01-28	9	train	1	port_8	bark	dead	0.75
Grizzly	2020-01-28	9	train	1	port_7	bark	dead	0.675
Grizzly	2020-01-28	9	train	1	port_6	slf	dead	2.25
Grizzly	2020-01-28	10	train	1	port_8	bark	dead	0.517
Grizzly	2020-01-28	10	train	1	port_7	slf	dead	2.424
Grizzly	2020-02-05	1	train	1	port_8	bark	fresh	2.192
Grizzly	2020-02-05	1	train	1	port_7	bark	fresh	2.3
Grizzly	2020-02-05	1	train	1	port_6	bark	fresh	0.551
Grizzly	2020-02-05	1	train	1	port_5	bark	fresh	0.957
Grizzly	2020-02-05	1	train	1	port_4	bark	fresh	0.499
Grizzly	2020-02-05	1	train	1	port_3	bark	fresh	0.475
Grizzly	2020-02-05	1	train	1	port_2	slf	fresh	1.948
Grizzly	2020-02-05	2	train	1	port_8	bark	fresh	0.675
Grizzly	2020-02-05	2	train	1	port_7	slf	fresh	2.8
Grizzly	2020-02-05	3	train	1	port_8	bark	fresh	0.425
Grizzly	2020-02-05	3	train	1	port_7	slf	fresh	1.481
Grizzly	2020-02-05	4	train	1	port_8	bark	fresh	0.724
Grizzly	2020-02-05	4	train	1	port_7	bark	fresh	0.476
Grizzly	2020-02-05	4	train	1	port_6	bark	fresh	0.549
Grizzly	2020-02-05	4	train	1	port_5	control	fresh	0.374
Grizzly	2020-02-05	4	train	1	port_4	slf	fresh	1.499
Grizzly	2020-02-05	5	train	1	port_8	slf	fresh	1.799
Grizzly	2020-02-05	6	train	1	port_8	bark	fresh	0.476
Grizzly	2020-02-05	6	train	1	port_7	bark	fresh	0.41
Grizzly	2020-02-05	6	train	1	port_6	bark	fresh	0.976
Grizzly	2020-02-05	6	train	1	port_5	control	fresh	0.551
Grizzly	2020-02-05	6	train	1	port_4	bark	fresh	0.467
Grizzly	2020-02-05	6	train	1	port_3	bark	fresh	0.449
Grizzly	2020-02-05	6	train	1	port_2	bark	fresh	0.724
Grizzly	2020-02-05	6	train	1	port_1	slf	fresh	2.309
Grizzly	2020-02-05	7	train	1	port_8	bark	fresh	0.75
Grizzly	2020-02-05	7	train	1	port_7	bark	fresh	0.449
Grizzly	2020-02-05	7	train	1	port_6	bark	fresh	0.4
Grizzly	2020-02-05	7	train	1	port_5	control	fresh	0.5
Grizzly	2020-02-05	7	train	1	port_4	bark	fresh	0.425
Grizzly	2020-02-05	7	train	1	port_3	bark	fresh	0.699
Grizzly	2020-02-05	7	train	1	port_2	slf	fresh	2.85
Grizzly	2020-02-05	8	train	1	port_8	bark	fresh	1.15
Grizzly	2020-02-05	8	train	1	port_7	bark	fresh	0.5
Grizzly	2020-02-05	8	train	1	port_6	slf	fresh	2.575
Grizzly	2020-02-05	9	train	1	port_8	control	fresh	0.848
Grizzly	2020-02-05	9	train	1	port_7	bark	fresh	0.625
Grizzly	2020-02-05	9	train	1	port_6	bark	fresh	0.55
Grizzly	2020-02-05	9	train	1	port_5	bark	fresh	0.975
Grizzly	2020-02-05	9	train	1	port_4	bark	fresh	0.826
Grizzly	2020-02-05	9	train	1	port_3	slf	fresh	1.9
Grizzly	2020-02-05	10	train	1	port_8	control	fresh	0.698
Grizzly	2020-02-05	10	train	1	port_7	bark	fresh	1.526
Grizzly	2020-02-05	10	train	1	port_6	bark	fresh	0.466
Grizzly	2020-02-05	10	train	1	port_5	slf	fresh	2.003
Grizzly	2020-02-13	1	train	1	port_8	control	fresh	0.592
Grizzly	2020-02-13	1	train	1	port_7	control	fresh	0.506
Grizzly	2020-02-13	1	train	1	port_6	bark	fresh	0.525
Grizzly	2020-02-13	1	train	1	port_5	bark	fresh	0.4
Grizzly	2020-02-13	1	train	1	port_4	bark	fresh	0.5
Grizzly	2020-02-13	1	train	1	port_3	slf	fresh	2.116
Grizzly	2020-02-13	2	train	1	port_8	control	fresh	0.575
Grizzly	2020-02-13	2	train	1	port_7	control	fresh	0.55
Grizzly	2020-02-13	2	train	1	port_6	slf	fresh	2.174
Grizzly	2020-02-13	3	train	1	port_8	bark	fresh	0.8
Grizzly	2020-02-13	3	train	1	port_7	control	fresh	0.349
Grizzly	2020-02-13	3	train	1	port_6	bark	fresh	0.254
Grizzly	2020-02-13	3	train	1	port_5	slf	fresh	1.44
Grizzly	2020-02-13	4	train	1	port_8	bark	fresh	0.55
Grizzly	2020-02-13	4	train	1	port_7	control	fresh	0.542
Grizzly	2020-02-13	4	train	1	port_6	slf	fresh	2.1
Grizzly	2020-02-13	5	train	1	port_8	bark	fresh	0.275
Grizzly	2020-02-13	5	train	1	port_7	control	fresh	0.542
Grizzly	2020-02-13	5	train	1	port_6	bark	fresh	0.401
Grizzly	2020-02-13	5	train	1	port_5	bark	fresh	0.533
Grizzly	2020-02-13	5	train	1	port_4	bark	fresh	0.525
Grizzly	2020-02-13	5	train	1	port_3	slf	fresh	2.058
Grizzly	2020-02-13	6	train	1	port_8	bark	fresh	0.775
Grizzly	2020-02-13	6	train	1	port_7	control	fresh	0.275
Grizzly	2020-02-13	6	train	1	port_6	bark	fresh	0.582
Grizzly	2020-02-13	6	train	1	port_5	bark	fresh	0.425
Grizzly	2020-02-13	6	train	1	port_4	slf	fresh	2.232
Grizzly	2020-02-13	7	train	1	port_8	bark	fresh	0.383
Grizzly	2020-02-13	7	train	1	port_7	control	fresh	0.425
Grizzly	2020-02-13	7	train	1	port_6	bark	fresh	0.517
Grizzly	2020-02-13	7	train	1	port_5	bark	fresh	0.475
Grizzly	2020-02-13	7	train	1	port_4	bark	fresh	0.751
Grizzly	2020-02-13	7	train	1	port_3	bark	fresh	0.275
Grizzly	2020-02-13	7	train	1	port_2	control	fresh	0.676
Grizzly	2020-02-13	7	train	1	port_1	slf	fresh	2.025
Grizzly	2020-02-13	8	train	1	port_8	bark	fresh	0.45
Grizzly	2020-02-13	8	train	1	port_7	bark	fresh	0.95
Grizzly	2020-02-13	8	train	1	port_7	bark	fresh	0.475
Grizzly	2020-02-13	8	train	1	port_6	bark	fresh	0.6
Grizzly	2020-02-13	8	train	1	port_5	bark	fresh	0.774
Grizzly	2020-02-13	8	train	1	port_4	control	fresh	0.516
Grizzly	2020-02-13	8	train	1	port_3	slf	fresh	2.175
Grizzly	2020-02-13	9	train	1	port_8	bark	fresh	0.65
Grizzly	2020-02-13	9	train	1	port_7	bark	fresh	0.7
Grizzly	2020-02-13	9	train	1	port_6	bark	fresh	0.525
Grizzly	2020-02-13	9	train	1	port_5	bark	fresh	0.55
Grizzly	2020-02-13	9	train	1	port_4	control	fresh	0.675
Grizzly	2020-02-13	9	train	1	port_3	control	fresh	0.8
Grizzly	2020-02-13	9	train	1	port_2	slf	fresh	1.625
Grizzly	2020-10-13	1	test	1	port_8	bark	fresh	0.434
Grizzly	2020-10-13	1	test	1	port_7	slf	fresh	0.915
Grizzly	2020-10-13	1	test	1	port_6	bark	fresh	4.275
Grizzly	2020-10-13	1	test	1	port_7	slf	fresh	0.518
Grizzly	2020-10-13	1	test	1	port_7	slf	fresh	0.775
Grizzly	2020-10-13	1	test	1	port_6	bark	fresh	0.491
Grizzly	2020-10-13	1	test	1	port_5	bark	fresh	0.835
Grizzly	2020-10-13	1	test	1	port_4	control	fresh	0.491
Grizzly	2020-10-13	1	test	1	port_3	bark	fresh	0.599
Grizzly	2020-10-13	1	test	1	port_2	bark	fresh	0.465
Grizzly	2020-10-13	1	test	1	port_1	bark	fresh	1.5
Grizzly	2020-10-13	2	test	1	port_8	bark	fresh	0.9
Grizzly	2020-10-13	2	test	1	port_7	bark	fresh	0.699
Grizzly	2020-10-13	2	test	1	port_7	bark	fresh	0.241
Grizzly	2020-10-13	2	test	1	port_6	bark	fresh	0.326
Grizzly	2020-10-13	2	test	1	port_5	bark	fresh	0.375
Grizzly	2020-10-13	2	test	1	port_4	control	fresh	0.476
Grizzly	2020-10-13	2	test	1	port_3	control	fresh	0.275
Grizzly	2020-10-13	2	test	1	port_2	bark	fresh	1.093
Grizzly	2020-10-13	2	test	1	port_2	bark	fresh	0.283
Grizzly	2020-10-13	2	test	1	port_1	bark	fresh	1.708
Grizzly	2020-10-13	3	test	1	port_8	bark	fresh	0.675
Grizzly	2020-10-13	3	test	1	port_7	bark	fresh	0.65
Grizzly	2020-10-13	3	test	1	port_6	bark	fresh	0.425
Grizzly	2020-10-13	3	test	1	port_5	bark	fresh	0.275
Grizzly	2020-10-13	3	test	1	port_5	bark	fresh	0.376
Grizzly	2020-10-13	3	test	1	port_4	control	fresh	0.525
Grizzly	2020-10-13	3	test	1	port_3	control	fresh	0.39
Grizzly	2020-10-13	3	test	1	port_2	bark	fresh	0.577
Grizzly	2020-10-13	3	test	1	port_2	bark	fresh	0.55
Grizzly	2020-10-13	3	test	1	port_1	bark	fresh	0.699
Grizzly	2020-10-13	4	test	1	port_8	bark	fresh	0.775
Grizzly	2020-10-13	4	test	1	port_7	bark	fresh	0.682
Grizzly	2020-10-13	4	test	1	port_6	bark	fresh	1.251
Grizzly	2020-10-13	4	test	1	port_5	bark	fresh	0.567
Grizzly	2020-10-13	4	test	1	port_4	control	fresh	0.426
Grizzly	2020-10-13	4	test	1	port_3	slf	fresh	3.624
Grizzly	2020-10-13	5	test	1	port_8	control	fresh	0.525
Grizzly	2020-10-13	5	test	1	port_7	bark	fresh	0.7
Grizzly	2020-10-13	5	test	1	port_6	bark	fresh	0.499
Grizzly	2020-10-13	5	test	1	port_5	slf	fresh	2.984
Grizzly	2020-10-15	1	train	1	port_8	bark	fresh	0.725
Grizzly	2020-10-15	1	train	1	port_7	control	fresh	0.525
Grizzly	2020-10-15	1	train	1	port_6	bark	fresh	0.608
Grizzly	2020-10-15	1	train	1	port_5	bark	fresh	2.7
Grizzly	2020-10-15	1	train	1	port_5	bark	fresh	2.375
Grizzly	2020-10-15	1	train	2	port_8	bark	fresh	0.925
Grizzly	2020-10-15	1	train	2	port_8	bark	fresh	0.5
Grizzly	2020-10-15	1	train	2	port_7	control	fresh	0.533
Grizzly	2020-10-15	1	train	2	port_6	bark	fresh	0.433
Grizzly	2020-10-15	1	train	2	port_5	bark	fresh	1.475
Grizzly	2020-10-15	1	train	2	port_5	bark	fresh	1.05
Grizzly	2020-10-15	1	train	2	port_4	bark	fresh	0.999
Grizzly	2020-10-15	1	train	2	port_4	bark	fresh	0.699
Grizzly	2020-10-15	1	train	2	port_4	bark	fresh	0.7
Grizzly	2020-10-15	1	train	2	port_4	bark	fresh	0.783
Grizzly	2020-10-15	1	train	2	port_3	bark	fresh	0.8
Grizzly	2020-10-15	1	train	2	port_2	slf	fresh	1.507
Grizzly	2020-10-15	2	train	1	port_8	bark	fresh	0.625
Grizzly	2020-10-15	2	train	1	port_7	control	fresh	0.425
Grizzly	2020-10-15	2	train	1	port_6	slf	fresh	0.65
Grizzly	2020-10-15	2	train	1	port_5	bark	fresh	0.292
Grizzly	2020-10-15	2	train	1	port_4	bark	fresh	0.575
Grizzly	2020-10-15	2	train	1	port_3	bark	fresh	0.35
Grizzly	2020-10-15	2	train	1	port_2	bark	fresh	0.55
Grizzly	2020-10-15	2	train	1	port_1	control	fresh	0.674
Grizzly	2020-10-15	2	train	1	port_2	bark	fresh	1.575
Grizzly	2020-10-15	2	train	1	port_2	bark	fresh	0.9
Grizzly	2020-10-15	2	train	2	port_8	bark	fresh	1.118
Grizzly	2020-10-15	2	train	2	port_6	slf	fresh	0.674
Grizzly	2020-10-15	2	train	2	port_5	bark	fresh	0.674
Grizzly	2020-10-15	2	train	2	port_5	bark	fresh	0.699
Grizzly	2020-10-15	2	train	2	port_5	bark	fresh	0.375
Grizzly	2020-10-15	2	train	2	port_4	bark	fresh	1.441
Grizzly	2020-10-15	2	train	3	port_8	bark	fresh	0.576
Grizzly	2020-10-15	2	train	3	port_7	control	fresh	1.225
Grizzly	2020-10-15	2	train	3	port_4	bark	fresh	0.75
Grizzly	2020-10-15	2	train	3	port_3	bark	fresh	0.825
Grizzly	2020-10-15	2	train	3	port_2	bark	fresh	0.825
Grizzly	2020-10-15	2	train	3	port_1	control	fresh	0.892
Grizzly	2020-10-15	2	train	4	port_8	bark	fresh	0.55
Grizzly	2020-10-15	2	train	4	port_8	bark	fresh	0.35
Grizzly	2020-10-15	2	train	4	port_6	slf	fresh	0.767
Grizzly	2020-10-15	2	train	4	port_6	slf	fresh	0.725
Grizzly	2020-10-15	2	train	4	port_7	control	fresh	0.599
Grizzly	2020-10-15	2	train	4	port_6	slf	fresh	0.95
Grizzly	2020-10-15	3	train	1	port_8	bark	fresh	0.624
Grizzly	2020-10-15	3	train	1	port_7	control	fresh	0.75
Grizzly	2020-10-15	3	train	1	port_6	bark	fresh	1.05
Grizzly	2020-10-15	3	train	1	port_5	slf	fresh	1.841
Grizzly	2020-10-15	4	train	1	port_8	control	fresh	0.601
Grizzly	2020-10-15	4	train	1	port_7	slf	fresh	2.549
Grizzly	2020-10-15	5	train	1	port_8	bark	fresh	0.676
Grizzly	2020-10-15	5	train	1	port_7	bark	fresh	0.451
Grizzly	2020-10-15	5	train	1	port_7	bark	fresh	0.791
Grizzly	2020-10-15	5	train	1	port_6	bark	fresh	0.551
Grizzly	2020-10-15	5	train	1	port_5	bark	fresh	0.534
Grizzly	2020-10-15	5	train	1	port_4	bark	fresh	1.075
Grizzly	2020-10-15	5	train	1	port_3	bark	fresh	0.649
Grizzly	2020-10-15	5	train	1	port_2	bark	fresh	0.859
Grizzly	2020-10-15	5	train	1	port_1	control	fresh	0.825
Grizzly	2020-10-15	6	train	1	port_8	bark	fresh	0.603
Grizzly	2020-10-15	6	train	1	port_7	bark	fresh	0.775
Grizzly	2020-10-15	6	train	1	port_6	bark	fresh	0.433
Grizzly	2020-10-15	6	train	1	port_5	bark	fresh	0.466
Grizzly	2020-10-15	6	train	1	port_4	bark	fresh	0.901
Grizzly	2020-10-15	6	train	1	port_3	slf	fresh	0.999
Grizzly	2020-10-15	6	train	1	port_2	bark	fresh	0.75
Grizzly	2020-10-15	6	train	1	port_1	control	fresh	0.9
Grizzly	2020-10-15	6	train	1	port_8	bark	fresh	1.25
Grizzly	2020-10-15	6	train	2	port_8	bark	fresh	0.542
Grizzly	2020-10-15	6	train	2	port_7	bark	fresh	1.55
Grizzly	2020-10-15	6	train	2	port_6	bark	fresh	0.801
Grizzly	2020-10-15	6	train	2	port_5	bark	fresh	0.749
Grizzly	2020-10-15	6	train	2	port_4	bark	fresh	1.405
Grizzly	2020-10-15	6	train	2	port_4	bark	fresh	0.85
Grizzly	2020-10-15	6	train	2	port_3	slf	fresh	1.5
Grizzly	2020-10-15	6	train	2	port_3	slf	fresh	0.452
Grizzly	2020-10-20	1	train	1	port_8	bark	fresh	0.4
Grizzly	2020-10-20	1	train	1	port_7	bark	fresh	0.75
Grizzly	2020-10-20	1	train	1	port_6	bark	fresh	0.516
Grizzly	2020-10-20	1	train	1	port_5	bark	fresh	0.775
Grizzly	2020-10-20	1	train	1	port_4	bark	fresh	0.549
Grizzly	2020-10-20	1	train	1	port_3	control	fresh	0.7
Grizzly	2020-10-20	1	train	1	port_2	control	fresh	0.575
Grizzly	2020-10-20	1	train	1	port_1	bark	fresh	2.234
Grizzly	2020-10-20	1	train	1	port_1	bark	fresh	0.491
Grizzly	2020-10-20	2	train	1	port_8	bark	fresh	0.321
Grizzly	2020-10-20	2	train	1	port_7	bark	fresh	0.784
Grizzly	2020-10-20	3	train	1	port_8	bark	fresh	0.607
Grizzly	2020-10-20	3	train	1	port_7	bark	fresh	0.525
Grizzly	2020-10-20	3	train	1	port_6	bark	fresh	0.95
Grizzly	2020-10-20	3	train	1	port_5	control	fresh	0.783
Grizzly	2020-10-20	3	train	1	port_4	control	fresh	0.599
Grizzly	2020-10-20	3	train	1	port_3	bark	fresh	0.542
Grizzly	2020-10-20	3	train	1	port_2	bark	fresh	0.625
Grizzly	2020-10-20	3	train	1	port_1	slf	fresh	2.3
Grizzly	2020-10-20	4	train	1	port_8	bark	fresh	0.4
Grizzly	2020-10-20	4	train	1	port_7	bark	fresh	0.541
Grizzly	2020-10-20	4	train	1	port_6	bark	fresh	0.275
Grizzly	2020-10-20	4	train	1	port_5	control	fresh	0.417
Grizzly	2020-10-20	4	train	1	port_4	slf	fresh	2.534
Grizzly	2020-10-20	5	train	1	port_8	bark	fresh	0.5
Grizzly	2020-10-20	5	train	1	port_7	bark	fresh	0.55
Grizzly	2020-10-20	5	train	1	port_6	bark	fresh	0.583
Grizzly	2020-10-20	5	train	1	port_5	control	fresh	0.375
Grizzly	2020-10-20	5	train	1	port_4	bark	fresh	0.7
Grizzly	2020-10-20	5	train	1	port_3	bark	fresh	0.725
Grizzly	2020-10-20	5	train	1	port_2	bark	fresh	1.8
Grizzly	2020-10-20	5	train	1	port_1	bark	fresh	1.325
Grizzly	2020-10-20	6	train	1	port_8	bark	fresh	0.724
Grizzly	2020-10-20	6	train	1	port_7	bark	fresh	0.7
Grizzly	2020-10-20	6	train	1	port_6	slf	fresh	2.284
Grizzly	2020-10-22	1	train	1	port_8	bark	fresh	0.765
Grizzly	2020-10-22	1	train	1	port_7	control	fresh	0.826
Grizzly	2020-10-22	1	train	1	port_6	bark	fresh	0.351
Grizzly	2020-10-22	1	train	1	port_5	bark	fresh	0.625
Grizzly	2020-10-22	1	train	1	port_4	bark	fresh	0.45
Grizzly	2020-10-22	1	train	1	port_3	control	fresh	0.4
Grizzly	2020-10-22	1	train	1	port_2	bark	fresh	0.55
Grizzly	2020-10-22	1	train	1	port_1	slf	fresh	1.6
Grizzly	2020-10-22	2	train	1	port_8	bark	fresh	0.375
Grizzly	2020-10-22	2	train	1	port_7	bark	fresh	0.675
Grizzly	2020-10-22	2	train	1	port_6	bark	fresh	0.483
Grizzly	2020-10-22	2	train	1	port_5	bark	fresh	0.424
Grizzly	2020-10-22	2	train	1	port_4	bark	fresh	0.376
Grizzly	2020-10-22	2	train	1	port_3	control	fresh	0.401
Grizzly	2020-10-22	2	train	1	port_2	bark	fresh	0.783
Grizzly	2020-10-22	2	train	1	port_1	bark	fresh	1.312
Grizzly	2020-10-22	3	train	1	port_8	bark	fresh	0.637
Grizzly	2020-10-22	3	train	1	port_7	bark	fresh	1.149
Grizzly	2020-10-22	3	train	1	port_6	bark	fresh	0.549
Grizzly	2020-10-22	3	train	1	port_5	bark	fresh	0.376
Grizzly	2020-10-22	3	train	1	port_4	bark	fresh	0.425
Grizzly	2020-10-22	3	train	1	port_3	slf	fresh	2.974
Grizzly	2020-10-22	4	train	1	port_8	control	fresh	0.524
Grizzly	2020-10-22	4	train	1	port_7	bark	fresh	0.575
Grizzly	2020-10-22	4	train	1	port_6	slf	fresh	2.425
Grizzly	2020-10-22	5	train	1	port_8	bark	fresh	0.451
Grizzly	2020-10-22	5	train	1	port_7	slf	fresh	5.133
Grizzly	2020-10-27	1	train	1	port_8	control	fresh	0.473
Grizzly	2020-10-27	1	train	1	port_7	control	fresh	0.382
Grizzly	2020-10-27	1	train	1	port_6	bark	fresh	0.666
Grizzly	2020-10-27	1	train	1	port_5	slf	fresh	2.089
Grizzly	2020-10-27	2	train	1	port_8	bark	fresh	0.472
Grizzly	2020-10-27	2	train	1	port_8	bark	fresh	0.38
Grizzly	2020-10-27	2	train	1	port_7	control	fresh	0.472
Grizzly	2020-10-27	2	train	1	port_6	slf	fresh	1.232
Grizzly	2020-10-27	2	train	1	port_5	control	fresh	0.57
Grizzly	2020-10-27	2	train	1	port_4	bark	fresh	0.757
Grizzly	2020-10-27	2	train	1	port_3	bark	fresh	0.761
Grizzly	2020-10-27	2	train	1	port_2	bark	fresh	1.043
Grizzly	2020-10-27	2	train	1	port_3	bark	fresh	1.707
Grizzly	2020-10-27	2	train	2	port_8	bark	fresh	1.995
Grizzly	2020-10-27	2	train	3	port_8	bark	fresh	1.331
Grizzly	2020-10-27	2	train	3	port_7	control	fresh	0.761
Grizzly	2020-10-27	2	train	3	port_6	slf	fresh	1.805
Grizzly	2020-10-27	3	train	1	port_8	bark	fresh	1.42
Grizzly	2020-10-27	3	train	1	port_7	bark	fresh	0.661
Grizzly	2020-10-27	3	train	1	port_6	bark	fresh	0.572
Grizzly	2020-10-27	3	train	1	port_5	bark	fresh	0.381
Grizzly	2020-10-27	3	train	1	port_4	control	fresh	0.475
Grizzly	2020-10-27	3	train	1	port_3	bark	fresh	1.139
Grizzly	2020-10-27	3	train	1	port_2	slf	fresh	2.089
Grizzly	2020-10-27	4	train	1	port_8	bark	fresh	0.57
Grizzly	2020-10-27	4	train	1	port_7	slf	fresh	2.469
Grizzly	2020-10-27	5	train	1	port_8	bark	fresh	1.989
Grizzly	2020-10-27	5	train	1	port_7	bark	fresh	0.661
Grizzly	2020-10-27	5	train	1	port_6	bark	fresh	1.09
Grizzly	2020-10-27	5	train	1	port_5	bark	fresh	0.379
Grizzly	2020-10-27	5	train	1	port_4	control	fresh	0.759
Grizzly	2020-10-27	5	train	1	port_3	control	fresh	0.755
Grizzly	2020-10-27	5	train	1	port_2	bark	fresh	1.517
Grizzly	2020-10-27	5	train	1	port_1	bark	fresh	1.712
Grizzly	2019-12-17	1	train	1	port_8	bark	dead	0.875
Grizzly	2019-12-17	1	train	1	port_7	bark	dead	0.737
Grizzly	2019-12-17	1	train	1	port_6	control	dead	0.657
Grizzly	2019-12-17	1	train	1	port_7	bark	dead	0.274
Grizzly	2019-12-17	1	train	2	port_8	bark	dead	1.3
Grizzly	2019-12-17	1	train	2	port_7	bark	dead	1.676
Grizzly	2019-12-17	1	train	2	port_6	control	dead	0.45
Grizzly	2019-12-17	1	train	2	port_5	bark	dead	0.425
Grizzly	2019-12-17	1	train	2	port_5	bark	dead	0.274
Grizzly	2019-12-17	1	train	2	port_4	bark	dead	0.376
Grizzly	2019-12-17	1	train	2	port_3	slf	dead	1.499
Grizzly	2019-12-17	1	train	2	port_3	slf	dead	0.534
Grizzly	2019-12-17	2	train	1	port_8	bark	dead	0.58
Grizzly	2019-12-17	2	train	1	port_7	bark	dead	1.609
Grizzly	2019-12-17	2	train	1	port_6	control	dead	0.549
Grizzly	2019-12-17	2	train	1	port_5	bark	dead	0.35
Grizzly	2019-12-17	2	train	1	port_4	slf	dead	1.699
Grizzly	2019-12-17	2	train	1	port_4	slf	dead	0.801
Grizzly	2019-12-17	3	train	1	port_8	bark	dead	0.425
Grizzly	2019-12-17	3	train	1	port_7	bark	dead	0.268
Grizzly	2019-12-17	3	train	1	port_6	control	dead	0.45
Grizzly	2019-12-17	3	train	1	port_5	bark	dead	0.425
Grizzly	2019-12-17	3	train	1	port_4	bark	dead	0.399
Grizzly	2019-12-17	3	train	1	port_3	bark	dead	0.525
Grizzly	2019-12-17	3	train	1	port_2	bark	dead	0.349
Grizzly	2019-12-17	3	train	1	port_1	slf	dead	1.566
Grizzly	2019-12-17	3	train	1	port_1	slf	dead	0.725
Grizzly	2019-12-17	4	train	1	port_8	slf	dead	2.15
Grizzly	2019-12-17	5	train	1	port_8	bark	dead	0.574
Grizzly	2019-12-17	5	train	1	port_7	slf	dead	2.049
Grizzly	2019-12-17	6	train	1	port_8	bark	dead	0.325
Grizzly	2019-12-17	6	train	1	port_7	slf	dead	2.709
Grizzly	2019-12-17	7	train	1	port_8	bark	dead	0.301
Grizzly	2019-12-17	7	train	1	port_7	control	dead	0.349
Grizzly	2019-12-17	7	train	1	port_6	slf	dead	2.449
Grizzly	2019-12-17	8	train	1	port_8	bark	dead	0.36
Grizzly	2019-12-17	8	train	1	port_7	bark	dead	0.25
Grizzly	2019-12-17	8	train	1	port_6	bark	dead	0.501
Grizzly	2019-12-17	8	train	1	port_5	bark	dead	0.525
Grizzly	2019-12-17	8	train	1	port_4	bark	dead	0.424
Grizzly	2019-12-17	8	train	1	port_3	slf	dead	1.841
Grizzly	2019-12-17	8	train	1	port_3	slf	dead	0.293
Grizzly	2019-12-17	9	train	1	port_8	bark	dead	0.324
Grizzly	2019-12-17	9	train	1	port_7	bark	dead	0.5
Grizzly	2019-12-17	9	train	1	port_6	bark	dead	0.501
Grizzly	2019-12-17	9	train	1	port_5	slf	dead	2.166
Grizzly	2019-12-17	9	train	1	port_5	slf	dead	0.65
Grizzly	2019-12-17	10	train	1	port_8	bark	dead	0.324
Grizzly	2019-12-17	10	train	1	port_7	bark	dead	0.301
Grizzly	2019-12-17	10	train	1	port_6	bark	dead	0.501
Grizzly	2019-12-17	10	train	1	port_5	control	dead	0.45
Grizzly	2019-12-17	10	train	1	port_4	bark	dead	0.267
Grizzly	2019-12-17	10	train	1	port_3	bark	dead	0.301
Grizzly	2019-12-17	10	train	1	port_2	slf	dead	2.05
Grizzly	2019-12-17	10	train	1	port_2	slf	dead	0.525
Grizzly	2020-01-27	1	train	1	port_8	bark	dead	0.5
Grizzly	2020-01-27	2	train	1	port_8	bark	dead	0.25
Grizzly	2020-01-27	2	train	1	port_7	bark	dead	1.249
Grizzly	2020-01-27	2	train	1	port_6	slf	dead	3.25
Grizzly	2020-01-27	3	train	1	port_8	slf	dead	1.751
Grizzly	2020-01-27	4	train	1	port_8	bark	dead	0.501
Grizzly	2020-01-27	4	train	1	port_7	bark	dead	0.737
Grizzly	2020-01-27	4	train	1	port_6	slf	dead	2.307
Grizzly	2020-01-27	5	train	1	port_8	bark	dead	0.501
Grizzly	2020-01-27	5	train	1	port_7	slf	dead	2.972
Grizzly	2020-01-27	6	train	1	port_8	bark	dead	0.75
Grizzly	2020-01-27	6	train	1	port_7	bark	dead	0.25
Grizzly	2020-01-27	6	train	1	port_6	control	dead	0.25
Grizzly	2020-01-27	6	train	1	port_5	bark	dead	0.75
Grizzly	2020-01-27	6	train	1	port_4	slf	dead	2.999
Grizzly	2020-01-27	7	train	1	port_8	bark	dead	0.259
Grizzly	2020-01-27	7	train	1	port_7	bark	dead	0.481
Grizzly	2020-01-27	7	train	1	port_6	control	dead	0.248
Grizzly	2020-01-27	7	train	1	port_5	bark	dead	0.5
Grizzly	2020-01-27	7	train	1	port_4	bark	dead	0.751
Grizzly	2020-01-27	7	train	1	port_3	bark	dead	0.47
Grizzly	2020-01-27	7	train	1	port_2	slf	dead	2.469
Grizzly	2020-01-27	8	train	1	port_8	slf	dead	2.001
Grizzly	2020-01-27	9	train	1	port_8	bark	dead	0.535
Grizzly	2020-01-27	9	train	1	port_7	bark	dead	0.774
Grizzly	2020-01-27	9	train	1	port_6	control	dead	0.749
Grizzly	2020-01-27	9	train	1	port_5	bark	dead	0.686
Grizzly	2020-01-27	9	train	1	port_4	bark	dead	0.456
Grizzly	2020-01-27	9	train	1	port_3	bark	dead	0.498
Grizzly	2020-01-27	9	train	1	port_2	slf	dead	1.959
Grizzly	2020-01-27	10	train	1	port_8	bark	dead	0.25
Grizzly	2020-01-27	10	train	1	port_7	bark	dead	1.001
Grizzly	2020-01-27	10	train	1	port_6	control	dead	0.998
Grizzly	2020-01-27	10	train	1	port_5	bark	dead	0.689
Grizzly	2020-01-27	10	train	1	port_4	bark	dead	0.434
Grizzly	2020-01-27	10	train	1	port_3	slf	dead	2.216
Grizzly	2020-01-27	11	train	1	port_8	bark	dead	0.5
Grizzly	2020-01-27	11	train	1	port_7	bark	dead	0.522
Grizzly	2020-01-27	11	train	1	port_6	control	dead	0.292
Grizzly	2020-01-27	11	train	1	port_5	bark	dead	0.539
Grizzly	2020-01-27	11	train	1	port_4	bark	dead	0.765
Grizzly	2020-01-27	11	train	1	port_3	bark	dead	1.016
Grizzly	2020-01-27	11	train	1	port_2	bark	dead	0.8
Grizzly	2020-01-27	11	train	1	port_1	slf	dead	2.054
Grizzly	2020-01-14	1	train	1	port_8	bark	dead	0.251
Grizzly	2020-01-14	1	train	1	port_7	control	dead	0.25
Grizzly	2020-01-14	1	train	1	port_6	bark	dead	0.498
Grizzly	2020-01-14	1	train	1	port_5	bark	dead	0.74
Grizzly	2020-01-14	1	train	1	port_4	bark	dead	0.501
Grizzly	2020-01-14	1	train	1	port_3	bark	dead	0.718
Grizzly	2020-01-14	1	train	1	port_2	slf	dead	1.661
Grizzly	2020-01-14	2	train	1	port_8	bark	dead	0.492
Grizzly	2020-01-14	2	train	1	port_7	control	dead	0.754
Grizzly	2020-01-14	2	train	1	port_6	slf	dead	2
Grizzly	2020-01-14	3	train	1	port_8	bark	dead	0.75
Grizzly	2020-01-14	3	train	1	port_7	control	dead	0.475
Grizzly	2020-01-14	3	train	1	port_6	bark	dead	0.726
Grizzly	2020-01-14	3	train	1	port_5	slf	dead	2.043
Grizzly	2020-01-14	4	train	1	port_8	slf	dead	3
Grizzly	2020-01-14	5	train	1	port_8	bark	dead	0.807
Grizzly	2020-01-14	5	train	1	port_7	control	dead	0.261
Grizzly	2020-01-14	5	train	1	port_6	bark	dead	0.49
Grizzly	2020-01-14	5	train	1	port_5	bark	dead	1.241
Grizzly	2020-01-14	5	train	1	port_4	bark	dead	1
Grizzly	2020-01-14	5	train	1	port_3	bark	dead	0.75
Grizzly	2020-01-14	5	train	1	port_2	bark	dead	0.5
Grizzly	2020-01-14	5	train	1	port_1	slf	dead	2.505
Grizzly	2020-01-14	6	train	1	port_8	bark	dead	0.297
Grizzly	2020-01-14	6	train	1	port_7	control	dead	0.459
Grizzly	2020-01-14	6	train	1	port_6	bark	dead	0.455
Grizzly	2020-01-14	6	train	1	port_5	bark	dead	0.755
Grizzly	2020-01-14	6	train	1	port_4	bark	dead	0.173
Grizzly	2020-01-14	6	train	1	port_3	slf	dead	3.217
Grizzly	2020-01-14	7	train	1	port_8	bark	dead	0.749
Grizzly	2020-01-14	7	train	1	port_7	control	dead	0.555
Grizzly	2020-01-14	7	train	1	port_6	bark	dead	0.602
Grizzly	2020-01-14	7	train	1	port_5	bark	dead	1
Grizzly	2020-01-14	7	train	1	port_4	bark	dead	0.461
Grizzly	2020-01-14	7	train	1	port_3	bark	dead	0.749
Grizzly	2020-01-14	7	train	1	port_2	bark	dead	0.807
Grizzly	2020-01-14	7	train	1	port_1	slf	dead	2.998
Grizzly	2020-01-14	8	train	1	port_8	bark	dead	0.807
Grizzly	2020-01-14	8	train	1	port_7	control	dead	0.553
Grizzly	2020-01-14	8	train	1	port_6	bark	dead	0.554
Grizzly	2020-01-14	8	train	1	port_5	slf	dead	3.248
Grizzly	2020-01-14	9	train	1	port_8	bark	dead	0.75
Grizzly	2020-01-14	9	train	1	port_7	bark	dead	1.499
Grizzly	2020-01-14	9	train	1	port_6	slf	dead	3.504
Grizzly	2020-01-14	10	train	1	port_8	bark	dead	0.75
Grizzly	2020-01-14	10	train	1	port_7	control	dead	0.251
Grizzly	2020-01-14	10	train	1	port_6	bark	dead	0.489
Grizzly	2020-01-14	10	train	1	port_5	bark	dead	0.109
Grizzly	2020-10-29	1	test	1	port_8	control	fresh	1.234
Grizzly	2020-10-29	1	test	1	port_7	bark	fresh	3.039
Grizzly	2020-10-29	2	test	1	port_8	control	fresh	0.38
Grizzly	2020-10-29	2	test	1	port_7	bark	fresh	0.95
Grizzly	2020-10-29	2	test	1	port_6	bark	fresh	0.473
Grizzly	2020-10-29	2	test	1	port_5	bark	fresh	0.476
Grizzly	2020-10-29	2	test	1	port_4	bark	fresh	0.475
Grizzly	2020-10-29	2	test	1	port_3	bark	fresh	0.474
Grizzly	2020-10-29	2	test	1	port_2	bark	fresh	0.285
Grizzly	2020-10-29	2	test	1	port_1	control	fresh	0.854
Grizzly	2020-10-29	3	test	1	port_8	bark	fresh	0.629
Grizzly	2020-10-29	3	test	1	port_7	control	fresh	0.474
Grizzly	2020-10-29	3	test	1	port_6	bark	fresh	0.378
Grizzly	2020-10-29	3	test	1	port_5	slf	fresh	2.081
Grizzly	2020-10-29	4	test	1	port_8	bark	fresh	0.57
Grizzly	2020-10-29	4	test	1	port_7	control	fresh	0.496
Grizzly	2020-10-29	4	test	1	port_6	bark	fresh	0.569
Grizzly	2020-10-29	4	test	1	port_5	bark	fresh	0.381
Grizzly	2020-10-29	4	test	1	port_4	bark	fresh	0.379
Grizzly	2020-10-29	4	test	1	port_3	slf	fresh	2.184
Grizzly	2020-10-29	4	test	1	port_3	slf	fresh	0.57
Grizzly	2020-10-29	5	test	1	port_8	control	fresh	0.569
Grizzly	2020-10-29	5	test	1	port_7	bark	fresh	0.379
Grizzly	2020-10-29	5	test	1	port_6	bark	fresh	0.475
Grizzly	2020-10-29	5	test	1	port_5	control	fresh	0.288
Grizzly	2020-10-29	5	test	1	port_4	bark	fresh	0.664
Grizzly	2020-10-29	5	test	1	port_3	bark	fresh	0.38
Grizzly	2020-10-29	5	test	1	port_2	slf	fresh	1.027
Grizzly	2020-10-29	5	test	1	port_1	bark	fresh	0.856
Toby	2020-01-09	1	train	1	port_1	bark	dead	3.005
Toby	2020-01-09	1	train	1	port_2	bark	dead	0.762
Toby	2020-01-09	1	train	1	port_3	bark	dead	0.5
Toby	2020-01-09	1	train	1	port_4	bark	dead	0.505
Toby	2020-01-09	1	train	1	port_5	control	dead	0.25
Toby	2020-01-09	1	train	1	port_6	bark	dead	1.003
Toby	2020-01-09	1	train	1	port_7	bark	dead	0.501
Toby	2020-01-09	1	train	1	port_8	slf	dead	2.754
Toby	2020-01-09	2	train	1	port_1	bark	dead	4.003
Toby	2020-01-09	2	train	1	port_2	bark	dead	0.228
[truncated: 1,219 more rows]

## Sheet: duration_data_definitions
variable	definition
dog	dog name
date	date
trial_num	trial number
train_test	training or testing session
send_num	number of times trainer sent dog (>1 is repeated trial from before)
port_num	port number
odor	odor in port (slf = egg masses, bark, control)
slf_type	fresh or dead SLF egg masses
duration_sec	duration dog spent at port

## Sheet: pre-COVID_dailystats
dog	session	odor	num_ports	num_barks	num_slf_samples	num_trials_correct	num_trials_total	perc_correct	num_tp	num_fp	num_fn	num_tn	cos_yn	sens	spef
Grizzly	1	slf	3	1	1	3	18	16.6667	9	7	11	11	1	0.45	0.611111
Grizzly	2	slf	3	1	1	7	10	70	10	7	3	4	0	0.769231	0.363636
Grizzly	3	slf	4	1	1	5	10	50	10	5	2	5	0	0.833333	0.5
Grizzly	4	slf	4	1	1	6	10	60	9	1	4	5	1	0.692308	0.833333
Grizzly	5	slf	4	1	1	10	10	100	10	0	0	5	0	1	1
Grizzly	6	slf	6	1	1	8	10	80	11	3	1	7	0	0.916667	0.7
Grizzly	7	slf	6	1	1	8	10	80	8	2	0	3	0	1	0.6
Grizzly	8	slf	8	2	1	10	10	100	10	1	0	12	0	1	0.923077
Grizzly	9	slf	8	2	1	10	10	100	10	0	0	13	0	1	1
Grizzly	10	slf	8	3	1	9	10	90	9	0	1	14	0	0.9	1
Grizzly	11	slf	8	3	1	10	10	100	10	0	0	15	0	1	1
Grizzly	12	slf	8	3	2	10	10	100	10	0	0	14	0	1	1
Grizzly	13	slf	8	3	2	8	10	80	9	1	1	16	0	0.9	0.941176
Grizzly	14	slf	8	3	2	9	10	90	10	1	0	11	0	1	0.916667
Grizzly	15	slf	8	3	2	9	10	90	9	1	1	17	0	0.9	0.944444
Grizzly	16	slf	8	4	2	9	10	90	10	2	0	16	0	1	0.888889
Grizzly	17	slf	8	5	2	9	10	90	9	0	1	28	0	0.9	1
Grizzly	18	slf	8	6	2	9	10	90	10	1	0	28	0	1	0.965517
Grizzly	19	slf	8	6	2	10	10	100	10	0	0	29	0	1	1
Grizzly	20	slf	8	6	2	10	10	100	10	0	0	34	0	1	1
Grizzly	21	slf	8	6	2	9	10	90	9	0	1	33	0	0.9	1
Grizzly	22	slf	8	6	2	4	10	40	9	6	1	39	0	0.9	0.866667
Grizzly	23	slf	8	6	2	10	10	100	10	0	0	34	0	1	1
Grizzly	24	slf	8	6	2	10	10	100	10	0	0	29	0	1	1
Grizzly	25	slf	8	6	2	8	10	80	9	2	1	37	0	0.9	0.948718
Grizzly	26	slf	8	6	2	9	10	90	10	0	1	33	0	0.909091	1
Grizzly	27	slf	8	6	2	10	10	100	10	0	0	29	0	1	1
Grizzly	28	slf	8	6	2	10	10	100	10	0	0	32	0	1	1
Grizzly	29	fresh	8	6	2	9	10	90	9	0	1	32	0	0.9	1
Grizzly	30	fresh	8	6	2	7	8	87.5	8	1	0	23	0	1	0.958333
Grizzly	31	fresh	8	6	2	10	10	100	10	0	0	31	0	1	1
Grizzly	32	fresh	8	6	2	10	10	100	10	0	0	30	0	1	1
Grizzly	33	fresh	8	5	2	9	10	90	10	1	0	24	0	1	0.96
Grizzly	34	fresh	8	6	3	9	9	100	9	0	0	22	0	1	1
Grizzly	35	fresh	8	5	2	10	10	100	10	0	0	26	0	1	1
Pacy	1	slf	3	1	1	1	12	8.33333	1	4	4	4	1	0.2	0.5
Pacy	2	slf	3	1	1	2	11	18.1818	4	2	5	9	1	0.444444	0.818182
Pacy	3	slf	4	1	1	5	10	50	9	3	3	6	1	0.75	0.666667
Pacy	4	slf	4	1	1	5	11	45.4545	11	6	2	4	0	0.846154	0.4
Pacy	5	slf	4	1	1	7	10	70	10	2	1	3	0	0.909091	0.6
Pacy	6	slf	6	1	1	9	10	90	10	2	0	6	0	1	0.75
Pacy	7	slf	6	1	1	5	10	50	5	4	2	4	0	0.714286	0.5
Pacy	8	slf	6	1	1	9	10	90	9	0	1	5	0	0.9	1
Pacy	9	slf	8	1	1	8	10	80	9	2	0	4	1	1	0.666667
Pacy	10	slf	8	1	1	8	10	80	9	1	2	8	0	0.818182	0.888889
Pacy	11	slf	8	2	1	8	10	80	9	0	1	9	0	0.9	1
Pacy	12	slf	8	2	1	10	10	100	10	0	0	11	0	1	1
Pacy	13	slf	8	3	1	10	10	100	10	0	0	13	0	1	1
Pacy	14	slf	8	3	2	7	10	70	7	0	3	18	0	0.7	1
Pacy	15	slf	8	3	2	5	10	50	6	3	4	16	0	0.6	0.842105
Pacy	16	slf	8	3	2	8	10	80	9	1	1	16	0	0.9	0.941176
Pacy	17	slf	8	3	2	9	10	90	9	1	1	17	0	0.9	0.944444
Pacy	18	slf	8	4	2	10	10	100	10	0	0	20	0	1	1
Pacy	19	slf	8	5	2	9	10	90	9	0	1	30	0	0.9	1
Pacy	20	slf	8	6	2	3	11	27.2727	3	2	8	43	1	0.272727	0.955556
Pacy	21	slf	8	6	2	8	10	80	9	1	1	47	0	0.9	0.979167
Pacy	22	slf	8	6	2	3	10	30	8	6	2	37	0	0.8	0.860465
Pacy	23	slf	8	6	2	9	10	90	10	1	1	33	0	0.909091	0.970588
Pacy	24	slf	8	6	2	6	10	60	10	7	4	49	1	0.714286	0.875
Pacy	25	slf	8	6	2	8	10	80	10	0	2	37	0	0.833333	1
Pacy	26	slf	8	6	2	8	10	80	8	0	2	39	0	0.8	1
Pacy	27	fresh	8	6	3	3	10	30	5	3	5	43	0	0.5	0.934783
Pacy	28	fresh	8	6	2	5	10	50	10	6	2	39	0	0.833333	0.866667
Pacy	29	fresh	8	6	2	6	10	60	7	3	3	48	0	0.7	0.941176
Pacy	30	fresh	8	6	2	8	10	80	8	0	2	38	0	0.8	1
Pacy	31	fresh	8	6	2	7	10	70	7	0	2	50	0	0.777778	1
Pacy	32	fresh	8	6	3	7	10	70	7	2	2	36	0	0.777778	0.947368
Pacy	33	fresh	8	5	2	6	10	60	8	1	2	25	0	0.8	0.961538
Pacy	34	fresh	8	5	2	9	10	90	9	0	1	30	0	0.9	1
Toby	1	slf	3	1	1	7	8	87.5	8	2	0	5	0	1	0.714286
Toby	2	slf	4	1	1	10	10	100	11	6	0	3	0	1	0.333333
Toby	3	slf	4	1	1	9	10	90	11	0	0	4	0	1	1
Toby	4	slf	6	1	1	10	10	100	12	0	0	4	0	1	1
Toby	5	slf	8	1	1	9	10	90	9	0	1	6	0	0.9	1
Toby	6	slf	8	2	1	8	10	80	8	1	1	10	0	0.888889	0.909091
Toby	7	slf	8	2	1	10	10	100	10	0	0	13	0	1	1
Toby	8	slf	8	3	1	6	10	60	9	3	1	13	0	0.9	0.8125
Toby	9	slf	8	3	1	10	10	100	10	0	0	16	0	1	1
Toby	10	slf	8	3	1	8	10	80	9	0	1	11	0	0.9	1
Toby	11	slf	8	3	2	8	10	80	8	0	2	15	0	0.8	1
Toby	12	slf	8	3	2	6	10	60	10	4	0	13	0	1	0.764706
Toby	13	slf	8	3	2	10	10	100	10	0	0	13	0	1	1
Toby	14	slf	8	3	2	10	10	100	10	0	0	14	0	1	1
Toby	15	slf	8	3	2	8	10	80	8	0	2	18	0	0.8	1
Toby	16	slf	8	3	2	9	10	90	9	0	1	18	0	0.9	1
Toby	17	slf	8	5	2	9	10	90	9	0	1	28	0	0.9	1
Toby	18	slf	8	6	2	7	10	70	7	0	3	29	0	0.7	1
Toby	19	slf	8	6	2	9	10	90	10	1	0	29	0	1	0.966667
Toby	20	slf	8	6	2	8	10	80	10	3	0	27	0	1	0.9
Toby	21	slf	8	6	2	7	10	70	10	3	0	27	0	1	0.9
Toby	22	slf	8	6	2	8	10	80	10	2	0	27	0	1	0.931034
Toby	23	slf	8	6	2	9	10	90	9	1	0	35	0	1	0.972222
Toby	24	slf	8	6	2	9	10	90	10	3	0	35	0	1	0.921053
Toby	25	slf	8	6	2	10	10	100	10	0	0	32	0	1	1
Toby	26	slf	8	6	2	9	10	90	10	0	1	35	0	0.909091	1
Toby	27	fresh	8	6	2	6	10	60	8	4	1	26	1	0.888889	0.866667
Toby	28	fresh	8	6	2	7	10	70	9	2	1	31	0	0.9	0.939394
Toby	29	fresh	8	6	2	9	10	90	10	1	0	32	0	1	0.969697
Toby	30	fresh	8	6	2	6	10	60	8	8	1	36	0	0.888889	0.818182
Toby	31	fresh	8	5	2	10	10	100	10	0	0	31	0	1	1
Toby	32	fresh	8	6	3	10	10	100	10	0	0	27	0	1	1
Toby	33	fresh	8	5	2	10	10	100	10	0	0	26	0	1	1
Toby	34	fresh	8	5	2	10	10	100	10	0	0	25	0	1	1

## Sheet: dailystats_definitions
Name	Definitions
dog	name of the canine in the session
session	session number (ordered starting at 1)
odor	target odor (slf = dead egg masses, fresh_slf=fresh slf)
num_ports	number of ports in the scent wheel, up to 8
num_barks	number of barks in the scent wheel
num_slf_samples	number of slf (egg mass) samples in a session, 1 or 2
num_trials_correct	number of trials correct odor responses
num_trials_total	number of trials total in session
perc_correct	percentage correct (num_trials_correct/num_trials_total)
num_tp	number of true positives in session
num_fp	number of false positives in session
num_fn	number of false negatives in session
num_tn	number of true negatives in session
cos_yn	whether "click on sniff" occurred by the trainer
sens	sensitivity, or true positive rate
spef	specificity, or true negative rate
